# Supplementary material for: Screening Autophagy‐Related DKD Biomarkers Based on Bulk RNA and Single‐Cell Analysis and Uncovering Their Regulatory Mechanisms in DKD Renal Fibrosis
Source: J Diabetes Res. 2026 Apr 7;2026:3768039. doi: 10.1155/jdr/3768039 (PMC13054842; doi:10.1155/jdr/3768039)
Supplement: Supplementary file 1 — Supporting Information 1 File S1. Summary of all entries from GO/KEGG enrichment analysis. [file JDR-2026-3768039-s001.xlsx]

## Sheet: Sheet 1
ONTOLOGY	ID	Description	GeneRatio	BgRatio	pvalue	p.adjust	qvalue	geneID	Count	zscore
BP	GO:0052547	regulation of peptidase activity	11/49	456/18800	1.92447e-08	3.34665e-05	1.88598e-05	F3/COL6A3/LTF/VEGFA/C3/LAPTM5/RARRES1/PYCARD/TNFAIP8/NR4A1/FN1	11	1.50756
BP	GO:0052548	regulation of endopeptidase activity	10/49	426/18800	1.19832e-07	8.0594e-05	4.54181e-05	F3/COL6A3/LTF/VEGFA/C3/LAPTM5/RARRES1/PYCARD/TNFAIP8/NR4A1	10	1.26491
BP	GO:0002274	myeloid leukocyte activation	8/49	232/18800	1.39035e-07	8.0594e-05	4.54181e-05	TYROBP/VSIG4/IL1RL1/PTPRC/PYCARD/FN1/DOCK2/FCGR2B	8	2.12132
BP	GO:0001819	positive regulation of cytokine production	10/49	475/18800	3.27683e-07	0.000122151	6.88372e-05	F3/LPL/TYROBP/C3/CSF1R/IL1RL1/LAPTM5/PTPRC/PYCARD/IRF8	10	1.26491
BP	GO:0001818	negative regulation of cytokine production	9/49	363/18800	3.5121e-07	0.000122151	6.88372e-05	TYROBP/VSIG4/LTF/IL1RL1/LAPTM5/PTPRC/PYCARD/FN1/FCGR2B	9	2.33333
BP	GO:0050766	positive regulation of phagocytosis	5/49	71/18800	1.11584e-06	0.000323408	0.000182254	C3/PTPRC/PYCARD/DOCK2/FCGR2B	5	2.23607
BP	GO:2000116	regulation of cysteine-type endopeptidase activity	7/49	229/18800	2.01826e-06	0.000485106	0.000273378	F3/LTF/VEGFA/LAPTM5/PYCARD/TNFAIP8/NR4A1	7	0.377964
BP	GO:0070371	ERK1 and ERK2 cascade	8/49	335/18800	2.23166e-06	0.000485106	0.000273378	FGF1/ATF3/CSF1R/PDGFRA/PTPRC/DUSP5/PYCARD/FN1	8	0.707107
BP	GO:0001655	urogenital system development	8/49	352/18800	3.22071e-06	0.00058403	0.000329126	WT1/FGF1/NPHS2/VEGFA/MME/PDGFRA/HPGD/MMP2	8	-1.41421
BP	GO:0002237	response to molecule of bacterial origin	8/49	354/18800	3.35842e-06	0.00058403	0.000329126	LTF/FOS/IL10RA/PYCARD/NR4A1/IRF8/HPGD/FCGR2B	8	0.707107
BP	GO:0010951	negative regulation of endopeptidase activity	7/49	251/18800	3.7037e-06	0.000585521	0.000329966	COL6A3/LTF/VEGFA/C3/RARRES1/TNFAIP8/NR4A1	7	1.13389
BP	GO:0043410	positive regulation of MAPK cascade	9/49	491/18800	4.26279e-06	0.000617749	0.000348128	FGF1/VEGFA/CSF1R/PDGFRA/LAPTM5/GADD45B/PTPRC/PYCARD/FCGR2B	9	1
BP	GO:0010466	negative regulation of peptidase activity	7/49	262/18800	4.91129e-06	0.000645118	0.000363551	COL6A3/LTF/VEGFA/C3/RARRES1/TNFAIP8/NR4A1	7	1.13389
BP	GO:0002920	regulation of humoral immune response	4/49	45/18800	5.60867e-06	0.000645118	0.000363551	VSIG4/C3/PTPRC/FCGR2B	4	2
BP	GO:0050764	regulation of phagocytosis	5/49	99/18800	5.80385e-06	0.000645118	0.000363551	C3/PTPRC/PYCARD/DOCK2/FCGR2B	5	2.23607
BP	GO:0045059	positive thymic T cell selection	3/49	14/18800	5.93553e-06	0.000645118	0.000363551	PTPRC/DOCK2/CD3D	3	1.73205
BP	GO:0002253	activation of immune response	8/49	386/18800	6.34606e-06	0.000649164	0.000365832	TYROBP/VSIG4/C3/LAPTM5/PTPRC/PYCARD/CFD/FCGR2B	8	2.82843
BP	GO:0042116	macrophage activation	5/49	106/18800	8.11193e-06	0.00070503	0.000397314	TYROBP/VSIG4/IL1RL1/PTPRC/FCGR2B	5	1.34164
BP	GO:0001906	cell killing	6/49	185/18800	8.23806e-06	0.00070503	0.000397314	TYROBP/LYZ/LTF/C3/PTPRC/FCGR2B	6	2.44949
BP	GO:0002366	leukocyte activation involved in immune response	7/49	285/18800	8.51587e-06	0.00070503	0.000397314	TYROBP/PTPRC/PYCARD/IRF8/LCP1/DOCK2/FCGR2B	7	2.64575
BP	GO:0002819	regulation of adaptive immune response	6/49	188/18800	9.03141e-06	0.00070503	0.000397314	C3/IL1RL1/CD48/PTPRC/PYCARD/FCGR2B	6	1.63299
BP	GO:0072224	metanephric glomerulus development	3/49	16/18800	9.09813e-06	0.00070503	0.000397314	WT1/NPHS2/PDGFRA	3	-0.57735
BP	GO:0002263	cell activation involved in immune response	7/49	289/18800	9.32472e-06	0.00070503	0.000397314	TYROBP/PTPRC/PYCARD/IRF8/LCP1/DOCK2/FCGR2B	7	2.64575
BP	GO:0001822	kidney development	7/49	303/18800	1.26759e-05	0.000777909	0.000438384	WT1/FGF1/NPHS2/VEGFA/MME/PDGFRA/HPGD	7	-1.88982
BP	GO:0002683	negative regulation of immune system process	8/49	425/18800	1.27845e-05	0.000777909	0.000438384	TYROBP/VSIG4/LTF/IL1RL1/LAPTM5/PTPRC/FCGR2B/DPP4	8	2.12132
BP	GO:0006957	complement activation, alternative pathway	3/49	18/18800	1.32087e-05	0.000777909	0.000438384	VSIG4/C3/CFD	3	1.73205
BP	GO:0007162	negative regulation of cell adhesion	7/49	305/18800	1.32274e-05	0.000777909	0.000438384	TGFBI/VSIG4/VEGFA/LAPTM5/PTPRC/FCGR2B/MMP2	7	1.88982
BP	GO:0030198	extracellular matrix organization	7/49	307/18800	1.37985e-05	0.000777909	0.000438384	WT1/TGFBI/COL1A2/PDGFRA/LCP1/MMP2/DPP4	7	1.88982
BP	GO:0043062	extracellular structure organization	7/49	308/18800	1.40917e-05	0.000777909	0.000438384	WT1/TGFBI/COL1A2/PDGFRA/LCP1/MMP2/DPP4	7	1.88982
BP	GO:0043281	regulation of cysteine-type endopeptidase activity involved in apoptotic process	6/49	204/18800	1.43784e-05	0.000777909	0.000438384	F3/VEGFA/LAPTM5/PYCARD/TNFAIP8/NR4A1	6	0
BP	GO:0006909	phagocytosis	7/49	310/18800	1.46936e-05	0.000777909	0.000438384	TYROBP/C3/PTPRC/PYCARD/IRF8/DOCK2/FCGR2B	7	2.64575
BP	GO:0045229	external encapsulating structure organization	7/49	310/18800	1.46936e-05	0.000777909	0.000438384	WT1/TGFBI/COL1A2/PDGFRA/LCP1/MMP2/DPP4	7	1.88982
BP	GO:0070372	regulation of ERK1 and ERK2 cascade	7/49	311/18800	1.50024e-05	0.000777909	0.000438384	FGF1/ATF3/CSF1R/PDGFRA/PTPRC/PYCARD/FN1	7	1.13389
BP	GO:0072001	renal system development	7/49	312/18800	1.53166e-05	0.000777909	0.000438384	WT1/FGF1/NPHS2/VEGFA/MME/PDGFRA/HPGD	7	-1.88982
BP	GO:0043031	negative regulation of macrophage activation	3/49	19/18800	1.56566e-05	0.000777909	0.000438384	VSIG4/PTPRC/FCGR2B	3	1.73205
BP	GO:0032103	positive regulation of response to external stimulus	8/49	442/18800	1.69668e-05	0.00079761	0.000449487	F3/LPL/TYROBP/VEGFA/C3/CSF1R/IL1RL1/PYCARD	8	0
BP	GO:0006959	humoral immune response	7/49	317/18800	1.69704e-05	0.00079761	0.000449487	VSIG4/LYZ/LTF/C3/PTPRC/CFD/FCGR2B	7	2.64575
BP	GO:0050866	negative regulation of cell activation	6/49	216/18800	1.9871e-05	0.000906375	0.000510781	TYROBP/VSIG4/PDGFRA/LAPTM5/PTPRC/FCGR2B	6	2.44949
BP	GO:0043030	regulation of macrophage activation	4/49	62/18800	2.0327e-05	0.000906375	0.000510781	VSIG4/IL1RL1/PTPRC/FCGR2B	4	1
BP	GO:0070661	leukocyte proliferation	7/49	330/18800	2.19748e-05	0.000955353	0.000538382	TYROBP/VSIG4/CSF1R/PTPRC/PYCARD/DOCK2/FCGR2B	7	2.64575
BP	GO:0032496	response to lipopolysaccharide	7/49	333/18800	2.32877e-05	0.00098774	0.000556633	LTF/FOS/IL10RA/PYCARD/NR4A1/IRF8/HPGD	7	0.377964
BP	GO:0035914	skeletal muscle cell differentiation	4/49	65/18800	2.45291e-05	0.000988524	0.000557075	ATF3/FOS/NR4A1/EGR2	4	-2
BP	GO:0045061	thymic T cell selection	3/49	22/18800	2.47459e-05	0.000988524	0.000557075	PTPRC/DOCK2/CD3D	3	1.73205
BP	GO:0050920	regulation of chemotaxis	6/49	225/18800	2.50115e-05	0.000988524	0.000557075	FGF1/F3/VEGFA/CSF1R/PDGFRA/DPP4	6	0
BP	GO:0045861	negative regulation of proteolysis	7/49	350/18800	3.20128e-05	0.00121741	0.00068606	COL6A3/LTF/VEGFA/C3/RARRES1/TNFAIP8/NR4A1	7	1.13389
BP	GO:0002922	positive regulation of humoral immune response	3/49	24/18800	3.24041e-05	0.00121741	0.00068606	C3/PTPRC/FCGR2B	3	1.73205
BP	GO:0032722	positive regulation of chemokine production	4/49	70/18800	3.29029e-05	0.00121741	0.00068606	LPL/CSF1R/IL1RL1/PYCARD	4	0
BP	GO:0072006	nephron development	5/49	145/18800	3.69577e-05	0.00133895	0.000754554	WT1/FGF1/NPHS2/VEGFA/PDGFRA	5	-1.34164
BP	GO:0051346	negative regulation of hydrolase activity	7/49	371/18800	4.63468e-05	0.00164484	0.000926936	COL6A3/LTF/VEGFA/C3/RARRES1/TNFAIP8/NR4A1	7	1.13389
BP	GO:0070663	regulation of leukocyte proliferation	6/49	254/18800	4.92792e-05	0.00171393	0.000965872	TYROBP/VSIG4/CSF1R/PTPRC/PYCARD/FCGR2B	6	2.44949
BP	GO:0032703	negative regulation of interleukin-2 production	3/49	28/18800	5.20653e-05	0.00177532	0.00100047	VSIG4/LAPTM5/PTPRC	3	1.73205
BP	GO:0071229	cellular response to acid chemical	4/49	85/18800	7.06054e-05	0.00228798	0.00128937	COL1A2/VEGFA/PDGFRA/MMP2	4	1
BP	GO:2000117	negative regulation of cysteine-type endopeptidase activity	4/49	85/18800	7.06054e-05	0.00228798	0.00128937	LTF/VEGFA/TNFAIP8/NR4A1	4	0
BP	GO:0035767	endothelial cell chemotaxis	3/49	31/18800	7.1047e-05	0.00228798	0.00128937	FGF1/VEGFA/NR4A1	3	-1.73205
BP	GO:0060538	skeletal muscle organ development	5/49	167/18800	7.24184e-05	0.00228974	0.00129036	WT1/ATF3/FOS/NR4A1/EGR2	5	-2.23607
BP	GO:0060537	muscle tissue development	7/49	405/18800	8.04683e-05	0.00249883	0.0014082	WT1/VEGFA/ATF3/PDGFRA/FOS/NR4A1/EGR2	7	-1.88982
BP	GO:0050869	negative regulation of B cell activation	3/49	35/18800	0.000102693	0.00306607	0.00172786	TYROBP/LAPTM5/FCGR2B	3	1.73205
BP	GO:0032640	tumor necrosis factor production	5/49	182/18800	0.00010867	0.00306607	0.00172786	LPL/TYROBP/LTF/PTPRC/PYCARD	5	1.34164
BP	GO:0032680	regulation of tumor necrosis factor production	5/49	182/18800	0.00010867	0.00306607	0.00172786	LPL/TYROBP/LTF/PTPRC/PYCARD	5	1.34164
BP	GO:0043368	positive T cell selection	3/49	36/18800	0.000111824	0.00306607	0.00172786	PTPRC/DOCK2/CD3D	3	1.73205
BP	GO:0140448	signaling receptor ligand precursor processing	3/49	36/18800	0.000111824	0.00306607	0.00172786	MME/CPA3/DPP4	3	0.57735
BP	GO:0030316	osteoclast differentiation	4/49	96/18800	0.000113429	0.00306607	0.00172786	TYROBP/LTF/CSF1R/FOS	4	1
BP	GO:0046651	lymphocyte proliferation	6/49	296/18800	0.000114622	0.00306607	0.00172786	TYROBP/VSIG4/PTPRC/PYCARD/DOCK2/FCGR2B	6	2.44949
BP	GO:0007565	female pregnancy	5/49	185/18800	0.000117346	0.00306607	0.00172786	FOSB/VEGFA/FOS/HPGD/MMP2	5	-1.34164
BP	GO:0032642	regulation of chemokine production	4/49	97/18800	0.000118082	0.00306607	0.00172786	LPL/CSF1R/IL1RL1/PYCARD	4	0
BP	GO:1903131	mononuclear cell differentiation	7/49	433/18800	0.00012201	0.00306607	0.00172786	VEGFA/CSF1R/PTPRC/IRF8/DOCK2/FCGR2B/CD3D	7	1.88982
BP	GO:0032602	chemokine production	4/49	98/18800	0.000122872	0.00306607	0.00172786	LPL/CSF1R/IL1RL1/PYCARD	4	0
BP	GO:0032943	mononuclear cell proliferation	6/49	300/18800	0.000123347	0.00306607	0.00172786	TYROBP/VSIG4/PTPRC/PYCARD/DOCK2/FCGR2B	6	2.44949
BP	GO:0071706	tumor necrosis factor superfamily cytokine production	5/49	187/18800	0.000123419	0.00306607	0.00172786	LPL/TYROBP/LTF/PTPRC/PYCARD	5	1.34164
BP	GO:1903555	regulation of tumor necrosis factor superfamily cytokine production	5/49	187/18800	0.000123419	0.00306607	0.00172786	LPL/TYROBP/LTF/PTPRC/PYCARD	5	1.34164
BP	GO:0002695	negative regulation of leukocyte activation	5/49	193/18800	0.000143092	0.00350476	0.00197508	TYROBP/VSIG4/LAPTM5/PTPRC/FCGR2B	5	2.23607
BP	GO:0032760	positive regulation of tumor necrosis factor production	4/49	103/18800	0.00014896	0.0035978	0.00202751	LPL/TYROBP/PTPRC/PYCARD	4	1
BP	GO:0072210	metanephric nephron development	3/49	40/18800	0.000153607	0.00365921	0.00206212	WT1/NPHS2/PDGFRA	3	-0.57735
BP	GO:0008585	female gonad development	4/49	105/18800	0.00016044	0.00373038	0.00210223	WT1/VEGFA/PDGFRA/MMP2	4	0
BP	GO:0060326	cell chemotaxis	6/49	315/18800	0.000160885	0.00373038	0.00210223	FGF1/VEGFA/CSF1R/PDGFRA/NR4A1/DPP4	6	0
BP	GO:0022407	regulation of cell-cell adhesion	7/49	456/18800	0.000167936	0.00384265	0.0021655	VSIG4/VEGFA/LAPTM5/PTPRC/PYCARD/FCGR2B/DPP4	7	1.88982
BP	GO:1903557	positive regulation of tumor necrosis factor superfamily cytokine production	4/49	107/18800	0.000172547	0.00389686	0.00219605	LPL/TYROBP/PTPRC/PYCARD	4	1
BP	GO:0060541	respiratory system development	5/49	203/18800	0.000181124	0.00403814	0.00227567	WT1/FGF1/VEGFA/MME/PDGFRA	5	-1.34164
BP	GO:0046545	development of primary female sexual characteristics	4/49	109/18800	0.0001853	0.00407894	0.00229866	WT1/VEGFA/PDGFRA/MMP2	4	0
BP	GO:0044703	multi-organism reproductive process	5/49	205/18800	0.000189577	0.00412094	0.00232232	FOSB/VEGFA/FOS/HPGD/MMP2	5	-1.34164
BP	GO:0072009	nephron epithelium development	4/49	111/18800	0.000198721	0.00426636	0.00240427	WT1/FGF1/NPHS2/VEGFA	4	-2
BP	GO:0071902	positive regulation of protein serine/threonine kinase activity	5/49	208/18800	0.000202818	0.00430122	0.00242392	FGF1/LTF/VEGFA/CSF1R/PTPRC	5	0.447214
BP	GO:0002573	myeloid leukocyte differentiation	5/49	210/18800	0.00021203	0.00440607	0.002483	TYROBP/LTF/VEGFA/CSF1R/FOS	5	0.447214
BP	GO:0002526	acute inflammatory response	4/49	113/18800	0.000212829	0.00440607	0.002483	F3/C3/FN1/FCGR2B	4	1
BP	GO:0007517	muscle organ development	6/49	334/18800	0.000220857	0.00451848	0.00254635	WT1/COL6A3/ATF3/FOS/NR4A1/EGR2	6	-1.63299
BP	GO:0044706	multi-multicellular organism process	5/49	213/18800	0.000226442	0.00457886	0.00258038	FOSB/VEGFA/FOS/HPGD/MMP2	5	-1.34164
BP	GO:0032609	interferon-gamma production	4/49	117/18800	0.000243192	0.0048058	0.00270827	IL1RL1/LAPTM5/PYCARD/IRF8	4	1
BP	GO:0032649	regulation of interferon-gamma production	4/49	117/18800	0.000243192	0.0048058	0.00270827	IL1RL1/LAPTM5/PYCARD/IRF8	4	1
BP	GO:0019221	cytokine-mediated signaling pathway	7/49	486/18800	0.000247993	0.00484561	0.00273071	F3/CSF1R/IL1RL1/LAPTM5/IL10RA/PTPRC/PYCARD	7	1.13389
BP	GO:0050863	regulation of T cell activation	6/49	342/18800	0.000250857	0.00484711	0.00273155	VSIG4/LAPTM5/PTPRC/PYCARD/FCGR2B/DPP4	6	2.44949
BP	GO:1903037	regulation of leukocyte cell-cell adhesion	6/49	344/18800	0.000258837	0.00494634	0.00278747	VSIG4/LAPTM5/PTPRC/PYCARD/FCGR2B/DPP4	6	2.44949
BP	GO:0070374	positive regulation of ERK1 and ERK2 cascade	5/49	220/18800	0.000262972	0.00497075	0.00280123	FGF1/CSF1R/PDGFRA/PTPRC/PYCARD	5	1.34164
BP	GO:0045058	T cell selection	3/49	49/18800	0.000281761	0.00526863	0.0029691	PTPRC/DOCK2/CD3D	3	1.73205
BP	GO:0001915	negative regulation of T cell mediated cytotoxicity	2/49	10/18800	0.000295505	0.00536397	0.00302283	PTPRC/FCGR2B	2	1.41421
BP	GO:0044351	macropinocytosis	2/49	10/18800	0.000295505	0.00536397	0.00302283	PYCARD/DOCK2	2	1.41421
BP	GO:0002697	regulation of immune effector process	6/49	353/18800	0.000297258	0.00536397	0.00302283	TYROBP/VSIG4/C3/LAPTM5/PTPRC/FCGR2B	6	2.44949
BP	GO:2001238	positive regulation of extrinsic apoptotic signaling pathway	3/49	50/18800	0.000299198	0.00536397	0.00302283	ATF3/PTPRC/PYCARD	3	0.57735
BP	GO:0046660	female sex differentiation	4/49	124/18800	0.000303649	0.00538822	0.00303649	WT1/VEGFA/PDGFRA/MMP2	4	0
BP	GO:0050670	regulation of lymphocyte proliferation	5/49	230/18800	0.000322738	0.00566911	0.00319478	TYROBP/VSIG4/PTPRC/PYCARD/FCGR2B	5	2.23607
BP	GO:0032944	regulation of mononuclear cell proliferation	5/49	233/18800	0.000342532	0.00595663	0.00335681	TYROBP/VSIG4/PTPRC/PYCARD/FCGR2B	5	2.23607
BP	GO:0001101	response to acid chemical	4/49	129/18800	0.000352964	0.00602917	0.00339769	COL1A2/VEGFA/PDGFRA/MMP2	4	1
BP	GO:0045060	negative thymic T cell selection	2/49	11/18800	0.000360571	0.00602917	0.00339769	PTPRC/DOCK2	2	1.41421
BP	GO:0071492	cellular response to UV-A	2/49	11/18800	0.000360571	0.00602917	0.00339769	MME/MMP2	2	0
BP	GO:2001204	regulation of osteoclast development	2/49	11/18800	0.000360571	0.00602917	0.00339769	TYROBP/LTF	2	1.41421
BP	GO:0002823	negative regulation of adaptive immune response based on somatic recombination of immune receptors built from immunoglobulin superfamily domains	3/49	54/18800	0.000375877	0.00622524	0.00350819	IL1RL1/PTPRC/FCGR2B	3	0.57735
BP	GO:0032874	positive regulation of stress-activated MAPK cascade	4/49	132/18800	0.000385167	0.00631892	0.00356098	VEGFA/GADD45B/PYCARD/FCGR2B	4	0
BP	GO:0071900	regulation of protein serine/threonine kinase activity	6/49	372/18800	0.000393086	0.00633117	0.00356788	FGF1/LTF/VEGFA/CSF1R/PTPRC/PYCARD	6	0.816497
BP	GO:0001706	endoderm formation	3/49	55/18800	0.000396836	0.00633117	0.00356788	DUSP5/FN1/MMP2	3	0.57735
BP	GO:0048008	platelet-derived growth factor receptor signaling pathway	3/49	55/18800	0.000396836	0.00633117	0.00356788	F3/VEGFA/PDGFRA	3	-0.57735
BP	GO:0070304	positive regulation of stress-activated protein kinase signaling cascade	4/49	134/18800	0.00040777	0.00644648	0.00363286	VEGFA/GADD45B/PYCARD/FCGR2B	4	0
BP	GO:0016485	protein processing	5/49	243/18800	0.000415218	0.00650509	0.00366589	F3/MME/PYCARD/CPA3/DPP4	5	0.447214
BP	GO:0001553	luteinization	2/49	12/18800	0.000431966	0.00658937	0.00371339	PDGFRA/MMP2	2	1.41421
BP	GO:0043383	negative T cell selection	2/49	12/18800	0.000431966	0.00658937	0.00371339	PTPRC/DOCK2	2	1.41421
BP	GO:0071635	negative regulation of transforming growth factor beta production	2/49	12/18800	0.000431966	0.00658937	0.00371339	TYROBP/FN1	2	1.41421
BP	GO:0001658	branching involved in ureteric bud morphogenesis	3/49	57/18800	0.000440976	0.00666833	0.00375788	WT1/FGF1/VEGFA	3	-1.73205
BP	GO:0007159	leukocyte cell-cell adhesion	6/49	381/18800	0.000446191	0.00668902	0.00376954	VSIG4/LAPTM5/PTPRC/PYCARD/FCGR2B/DPP4	6	2.44949
BP	GO:0072073	kidney epithelium development	4/49	140/18800	0.000481268	0.00713359	0.00402008	WT1/FGF1/NPHS2/VEGFA	4	-2
BP	GO:0002820	negative regulation of adaptive immune response	3/49	59/18800	0.000488153	0.00713359	0.00402008	IL1RL1/PTPRC/FCGR2B	3	0.57735
BP	GO:0002886	regulation of myeloid leukocyte mediated immunity	3/49	59/18800	0.000488153	0.00713359	0.00402008	TYROBP/C3/FCGR2B	3	1.73205
BP	GO:0002524	hypersensitivity	2/49	13/18800	0.000509655	0.00735288	0.00414366	C3/FCGR2B	2	1.41421
BP	GO:0030099	myeloid cell differentiation	6/49	391/18800	0.000511615	0.00735288	0.00414366	TYROBP/LTF/VEGFA/CSF1R/FOS/IRF8	6	0.816497
BP	GO:0050727	regulation of inflammatory response	6/49	394/18800	0.000532634	0.00759222	0.00427854	LPL/C3/IL1RL1/PTPRC/PYCARD/FCGR2B	6	0.816497
BP	GO:0050729	positive regulation of inflammatory response	4/49	145/18800	0.000549362	0.00770362	0.00434132	LPL/C3/IL1RL1/PYCARD	4	0
BP	GO:0002712	regulation of B cell mediated immunity	3/49	62/18800	0.000564796	0.00770362	0.00434132	C3/PTPRC/FCGR2B	3	1.73205
BP	GO:0002889	regulation of immunoglobulin mediated immune response	3/49	62/18800	0.000564796	0.00770362	0.00434132	C3/PTPRC/FCGR2B	3	1.73205
BP	GO:0022617	extracellular matrix disassembly	3/49	62/18800	0.000564796	0.00770362	0.00434132	LCP1/MMP2/DPP4	3	1.73205
BP	GO:0032731	positive regulation of interleukin-1 beta production	3/49	62/18800	0.000564796	0.00770362	0.00434132	LPL/TYROBP/PYCARD	3	0.57735
BP	GO:0032613	interleukin-10 production	3/49	63/18800	0.000591952	0.00770362	0.00434132	TYROBP/PYCARD/FCGR2B	3	1.73205
BP	GO:0032623	interleukin-2 production	3/49	63/18800	0.000591952	0.00770362	0.00434132	VSIG4/LAPTM5/PTPRC	3	1.73205
BP	GO:0032653	regulation of interleukin-10 production	3/49	63/18800	0.000591952	0.00770362	0.00434132	TYROBP/PYCARD/FCGR2B	3	1.73205
BP	GO:0032663	regulation of interleukin-2 production	3/49	63/18800	0.000591952	0.00770362	0.00434132	VSIG4/LAPTM5/PTPRC	3	1.73205
BP	GO:0060675	ureteric bud morphogenesis	3/49	63/18800	0.000591952	0.00770362	0.00434132	WT1/FGF1/VEGFA	3	-1.73205
BP	GO:0002864	regulation of acute inflammatory response to antigenic stimulus	2/49	14/18800	0.000593609	0.00770362	0.00434132	C3/FCGR2B	2	1.41421
BP	GO:0070141	response to UV-A	2/49	14/18800	0.000593609	0.00770362	0.00434132	MME/MMP2	2	0
BP	GO:0030888	regulation of B cell proliferation	3/49	64/18800	0.00061993	0.00786904	0.00443454	TYROBP/PTPRC/FCGR2B	3	1.73205
BP	GO:0045670	regulation of osteoclast differentiation	3/49	64/18800	0.00061993	0.00786904	0.00443454	TYROBP/LTF/FOS	3	0.57735
BP	GO:0072171	mesonephric tubule morphogenesis	3/49	64/18800	0.00061993	0.00786904	0.00443454	WT1/FGF1/VEGFA	3	-1.73205
BP	GO:0051962	positive regulation of nervous system development	5/49	270/18800	0.000669972	0.00842659	0.00474874	THBS2/VEGFA/MME/FN1/EGR2	5	-0.447214
BP	GO:0032835	glomerulus development	3/49	66/18800	0.000678392	0.00842659	0.00474874	WT1/NPHS2/PDGFRA	3	-0.57735
BP	GO:0050854	regulation of antigen receptor-mediated signaling pathway	3/49	66/18800	0.000678392	0.00842659	0.00474874	LAPTM5/PTPRC/FCGR2B	3	1.73205
BP	GO:0007567	parturition	2/49	15/18800	0.000683794	0.00843345	0.00475261	HPGD/MMP2	2	0
BP	GO:0007519	skeletal muscle tissue development	4/49	155/18800	0.000705687	0.00864219	0.00487024	ATF3/FOS/NR4A1/EGR2	4	-2
BP	GO:0002921	negative regulation of humoral immune response	2/49	16/18800	0.000780179	0.00948763	0.00534668	VSIG4/FCGR2B	2	1.41421
BP	GO:0051250	negative regulation of lymphocyte activation	4/49	161/18800	0.000813316	0.00982193	0.00553507	TYROBP/VSIG4/LAPTM5/FCGR2B	4	2
BP	GO:1902105	regulation of leukocyte differentiation	5/49	283/18800	0.00082782	0.00990039	0.00557929	TYROBP/LTF/FOS/PTPRC/FCGR2B	5	1.34164
BP	GO:0032102	negative regulation of response to external stimulus	6/49	429/18800	0.0008312	0.00990039	0.00557929	VSIG4/LTF/PDGFRA/PTPRC/FCGR2B/DPP4	6	2.44949
BP	GO:0048732	gland development	6/49	431/18800	0.000851512	0.0100733	0.00567675	WT1/FGF1/VEGFA/CSF1R/PDGFRA/MMP2	6	0
BP	GO:0048608	reproductive structure development	6/49	433/18800	0.000872206	0.0102067	0.00575189	WT1/VEGFA/C3/MME/PDGFRA/MMP2	6	0
BP	GO:0072078	nephron tubule morphogenesis	3/49	72/18800	0.000874522	0.0102067	0.00575189	WT1/FGF1/VEGFA	3	-1.73205
BP	GO:0051412	response to corticosterone	2/49	17/18800	0.000882732	0.0102338	0.00576718	FOSB/FOS	2	-1.41421
BP	GO:0061458	reproductive system development	6/49	436/18800	0.000903976	0.0103469	0.00583092	WT1/VEGFA/C3/MME/PDGFRA/MMP2	6	0
BP	GO:0031349	positive regulation of defense response	5/49	289/18800	0.000909385	0.0103469	0.00583092	LPL/TYROBP/C3/IL1RL1/PYCARD	5	0.447214
BP	GO:0032732	positive regulation of interleukin-1 production	3/49	73/18800	0.000910337	0.0103469	0.00583092	LPL/TYROBP/PYCARD	3	0.57735
BP	GO:0035924	cellular response to vascular endothelial growth factor stimulus	3/49	74/18800	0.000947071	0.0106255	0.00598793	VEGFA/PDGFRA/NR4A1	3	-0.57735
BP	GO:0072088	nephron epithelium morphogenesis	3/49	74/18800	0.000947071	0.0106255	0.00598793	WT1/FGF1/VEGFA	3	-1.73205
BP	GO:0071230	cellular response to amino acid stimulus	3/49	75/18800	0.000984732	0.0108433	0.00611065	COL1A2/PDGFRA/MMP2	3	1.73205
BP	GO:0002923	regulation of humoral immune response mediated by circulating immunoglobulin	2/49	18/18800	0.000991423	0.0108433	0.00611065	PTPRC/FCGR2B	2	1.41421
BP	GO:0030889	negative regulation of B cell proliferation	2/49	18/18800	0.000991423	0.0108433	0.00611065	TYROBP/FCGR2B	2	1.41421
BP	GO:0036035	osteoclast development	2/49	18/18800	0.000991423	0.0108433	0.00611065	TYROBP/LTF	2	1.41421
BP	GO:0061333	renal tubule morphogenesis	3/49	76/18800	0.00102333	0.011096	0.00625309	WT1/FGF1/VEGFA	3	-1.73205
BP	GO:0010720	positive regulation of cell development	5/49	297/18800	0.00102729	0.011096	0.00625309	TYROBP/VEGFA/MME/FN1/EGR2	5	-0.447214
BP	GO:0002822	regulation of adaptive immune response based on somatic recombination of immune receptors built from immunoglobulin superfamily domains	4/49	173/18800	0.00106256	0.011202	0.00631283	C3/IL1RL1/PTPRC/FCGR2B	4	1
BP	GO:0006919	activation of cysteine-type endopeptidase activity involved in apoptotic process	3/49	77/18800	0.00106287	0.011202	0.00631283	F3/LAPTM5/PYCARD	3	0.57735
BP	GO:0043154	negative regulation of cysteine-type endopeptidase activity involved in apoptotic process	3/49	77/18800	0.00106287	0.011202	0.00631283	VEGFA/TNFAIP8/NR4A1	3	-0.57735
BP	GO:0072028	nephron morphogenesis	3/49	77/18800	0.00106287	0.011202	0.00631283	WT1/FGF1/VEGFA	3	-1.73205
BP	GO:0007492	endoderm development	3/49	78/18800	0.00110337	0.0114507	0.00645294	DUSP5/FN1/MMP2	3	0.57735
BP	GO:0033077	T cell differentiation in thymus	3/49	78/18800	0.00110337	0.0114507	0.00645294	PTPRC/DOCK2/CD3D	3	1.73205
BP	GO:0002888	positive regulation of myeloid leukocyte mediated immunity	2/49	19/18800	0.00110622	0.0114507	0.00645294	TYROBP/C3	2	1.41421
BP	GO:0030324	lung development	4/49	179/18800	0.0012054	0.0123305	0.00694876	FGF1/VEGFA/MME/PDGFRA	4	-1
BP	GO:0050777	negative regulation of immune response	4/49	179/18800	0.0012054	0.0123305	0.00694876	VSIG4/IL1RL1/PTPRC/FCGR2B	4	1
BP	GO:0002577	regulation of antigen processing and presentation	2/49	20/18800	0.00122709	0.012479	0.00703244	PYCARD/FCGR2B	2	1.41421
BP	GO:0030323	respiratory tube development	4/49	183/18800	0.00130779	0.0130698	0.0073654	FGF1/VEGFA/MME/PDGFRA	4	-1
BP	GO:0045766	positive regulation of angiogenesis	4/49	183/18800	0.00130779	0.0130698	0.0073654	FGF1/F3/VEGFA/C3	4	-1
BP	GO:1904018	positive regulation of vasculature development	4/49	183/18800	0.00130779	0.0130698	0.0073654	FGF1/F3/VEGFA/C3	4	-1
BP	GO:0051604	protein maturation	5/49	314/18800	0.00131525	0.0130698	0.0073654	F3/MME/PYCARD/CPA3/DPP4	5	0.447214
BP	GO:0030449	regulation of complement activation	2/49	21/18800	0.001354	0.0133785	0.00753933	VSIG4/C3	2	1.41421
BP	GO:0050672	negative regulation of lymphocyte proliferation	3/49	84/18800	0.0013669	0.0134296	0.00756817	TYROBP/VSIG4/FCGR2B	3	1.73205
BP	GO:0001910	regulation of leukocyte mediated cytotoxicity	3/49	85/18800	0.00141433	0.0137108	0.00772663	TYROBP/PTPRC/FCGR2B	3	1.73205
BP	GO:0032945	negative regulation of mononuclear cell proliferation	3/49	85/18800	0.00141433	0.0137108	0.00772663	TYROBP/VSIG4/FCGR2B	3	1.73205
BP	GO:0033674	positive regulation of kinase activity	6/49	476/18800	0.00141918	0.0137108	0.00772663	FGF1/LTF/VEGFA/CSF1R/PDGFRA/PTPRC	6	0.816497
BP	GO:0002312	B cell activation involved in immune response	3/49	86/18800	0.00146278	0.0140531	0.00791951	PTPRC/IRF8/FCGR2B	3	1.73205
BP	GO:0006907	pinocytosis	2/49	22/18800	0.00148693	0.0140531	0.00791951	PYCARD/DOCK2	2	1.41421
BP	GO:0061318	renal filtration cell differentiation	2/49	22/18800	0.00148693	0.0140531	0.00791951	WT1/NPHS2	2	-1.41421
BP	GO:0072112	glomerular visceral epithelial cell differentiation	2/49	22/18800	0.00148693	0.0140531	0.00791951	WT1/NPHS2	2	-1.41421
BP	GO:0050829	defense response to Gram-negative bacterium	3/49	87/18800	0.00151226	0.0141388	0.00796782	LYZ/LTF/PYCARD	3	1.73205
BP	GO:1901216	positive regulation of neuron death	3/49	87/18800	0.00151226	0.0141388	0.00796782	TYROBP/FOS/FCGR2B	3	0.57735
BP	GO:0010952	positive regulation of peptidase activity	4/49	192/18800	0.00156018	0.0145089	0.00817636	F3/LAPTM5/PYCARD/FN1	4	1
BP	GO:0001656	metanephros development	3/49	89/18800	0.00161435	0.0147257	0.00829853	WT1/NPHS2/PDGFRA	3	-0.57735
BP	GO:0051591	response to cAMP	3/49	89/18800	0.00161435	0.0147257	0.00829853	WT1/FOSB/FOS	3	-1.73205
BP	GO:0030728	ovulation	2/49	23/18800	0.00162583	0.0147257	0.00829853	HPGD/MMP2	2	0
BP	GO:0032693	negative regulation of interleukin-10 production	2/49	23/18800	0.00162583	0.0147257	0.00829853	TYROBP/FCGR2B	2	1.41421
BP	GO:0072311	glomerular epithelial cell differentiation	2/49	23/18800	0.00162583	0.0147257	0.00829853	WT1/NPHS2	2	-1.41421
BP	GO:0070664	negative regulation of leukocyte proliferation	3/49	91/18800	0.00172066	0.015312	0.00862894	TYROBP/VSIG4/FCGR2B	3	1.73205
BP	GO:0072080	nephron tubule development	3/49	91/18800	0.00172066	0.015312	0.00862894	WT1/FGF1/VEGFA	3	-1.73205
BP	GO:0032872	regulation of stress-activated MAPK cascade	4/49	198/18800	0.00174619	0.015312	0.00862894	VEGFA/GADD45B/PYCARD/FCGR2B	4	0
BP	GO:0030539	male genitalia development	2/49	24/18800	0.00177069	0.015312	0.00862894	WT1/PDGFRA	2	0
BP	GO:0036003	positive regulation of transcription from RNA polymerase II promoter in response to stress	2/49	24/18800	0.00177069	0.015312	0.00862894	VEGFA/ATF3	2	-1.41421
BP	GO:0045672	positive regulation of osteoclast differentiation	2/49	24/18800	0.00177069	0.015312	0.00862894	TYROBP/FOS	2	0
BP	GO:0072207	metanephric epithelium development	2/49	24/18800	0.00177069	0.015312	0.00862894	WT1/NPHS2	2	-1.41421
BP	GO:2001026	regulation of endothelial cell chemotaxis	2/49	24/18800	0.00177069	0.015312	0.00862894	FGF1/VEGFA	2	-1.41421
BP	GO:0042113	B cell activation	5/49	336/18800	0.00177176	0.015312	0.00862894	TYROBP/LAPTM5/PTPRC/IRF8/FCGR2B	5	2.23607
BP	GO:0022408	negative regulation of cell-cell adhesion	4/49	199/18800	0.00177862	0.015312	0.00862894	VSIG4/VEGFA/LAPTM5/FCGR2B	4	1
BP	GO:0050864	regulation of B cell activation	4/49	200/18800	0.00181147	0.0154231	0.00869155	TYROBP/LAPTM5/PTPRC/FCGR2B	4	2
BP	GO:0060284	regulation of cell development	6/49	500/18800	0.00182144	0.0154231	0.00869155	TYROBP/LTF/VEGFA/MME/FN1/EGR2	6	0
BP	GO:0002275	myeloid cell activation involved in immune response	3/49	93/18800	0.00183126	0.0154231	0.00869155	TYROBP/PYCARD/DOCK2	3	1.73205
BP	GO:0060993	kidney morphogenesis	3/49	93/18800	0.00183126	0.0154231	0.00869155	WT1/FGF1/VEGFA	3	-1.73205
BP	GO:0002285	lymphocyte activation involved in immune response	4/49	201/18800	0.00184474	0.0154231	0.00869155	PTPRC/IRF8/LCP1/FCGR2B	4	2
BP	GO:0070302	regulation of stress-activated protein kinase signaling cascade	4/49	201/18800	0.00184474	0.0154231	0.00869155	VEGFA/GADD45B/PYCARD/FCGR2B	4	0
BP	GO:0001657	ureteric bud development	3/49	94/18800	0.00188818	0.0155321	0.00875297	WT1/FGF1/VEGFA	3	-1.73205
BP	GO:0061326	renal tubule development	3/49	94/18800	0.00188818	0.0155321	0.00875297	WT1/FGF1/VEGFA	3	-1.73205
BP	GO:0001911	negative regulation of leukocyte mediated cytotoxicity	2/49	25/18800	0.00192147	0.0155321	0.00875297	PTPRC/FCGR2B	2	1.41421
BP	GO:0002438	acute inflammatory response to antigenic stimulus	2/49	25/18800	0.00192147	0.0155321	0.00875297	C3/FCGR2B	2	1.41421
BP	GO:0006929	substrate-dependent cell migration	2/49	25/18800	0.00192147	0.0155321	0.00875297	PTPRC/FN1	2	1.41421
BP	GO:0031579	membrane raft organization	2/49	25/18800	0.00192147	0.0155321	0.00875297	PTPRC/DOCK2	2	1.41421
BP	GO:0050927	positive regulation of positive chemotaxis	2/49	25/18800	0.00192147	0.0155321	0.00875297	F3/VEGFA	2	-1.41421
BP	GO:0072163	mesonephric epithelium development	3/49	95/18800	0.0019462	0.0155321	0.00875297	WT1/FGF1/VEGFA	3	-1.73205
BP	GO:0072164	mesonephric tubule development	3/49	95/18800	0.0019462	0.0155321	0.00875297	WT1/FGF1/VEGFA	3	-1.73205
BP	GO:0042098	T cell proliferation	4/49	204/18800	0.00194709	0.0155321	0.00875297	VSIG4/PTPRC/PYCARD/DOCK2	4	2
BP	GO:0045765	regulation of angiogenesis	5/49	345/18800	0.00198862	0.0157909	0.00889886	FGF1/F3/THBS2/VEGFA/C3	5	-0.447214
BP	GO:0046330	positive regulation of JNK cascade	3/49	96/18800	0.00200532	0.0158512	0.00893281	GADD45B/PYCARD/FCGR2B	3	0.57735
BP	GO:0032755	positive regulation of interleukin-6 production	3/49	97/18800	0.00206556	0.0160617	0.00905144	LPL/TYROBP/PYCARD	3	0.57735
BP	GO:0002433	immune response-regulating cell surface receptor signaling pathway involved in phagocytosis	2/49	26/18800	0.00207814	0.0160617	0.00905144	PTPRC/FCGR2B	2	1.41421
BP	GO:0038096	Fc-gamma receptor signaling pathway involved in phagocytosis	2/49	26/18800	0.00207814	0.0160617	0.00905144	PTPRC/FCGR2B	2	1.41421
BP	GO:0050926	regulation of positive chemotaxis	2/49	26/18800	0.00207814	0.0160617	0.00905144	F3/VEGFA	2	-1.41421
BP	GO:0072010	glomerular epithelium development	2/49	26/18800	0.00207814	0.0160617	0.00905144	WT1/NPHS2	2	-1.41421
BP	GO:0002831	regulation of response to biotic stimulus	5/49	351/18800	0.00214362	0.0164219	0.00925441	TYROBP/VSIG4/LTF/PYCARD/FCGR2B	5	2.23607
BP	GO:1901342	regulation of vasculature development	5/49	351/18800	0.00214362	0.0164219	0.00925441	FGF1/F3/THBS2/VEGFA/C3	5	-0.447214
BP	GO:0001823	mesonephros development	3/49	99/18800	0.00218938	0.016672	0.0093954	WT1/FGF1/VEGFA	3	-1.73205
BP	GO:0050679	positive regulation of epithelial cell proliferation	4/49	211/18800	0.00220112	0.016672	0.0093954	FGF1/F3/VEGFA/NR4A1	4	-2
BP	GO:0002710	negative regulation of T cell mediated immunity	2/49	27/18800	0.00224066	0.016672	0.0093954	PTPRC/FCGR2B	2	1.41421
BP	GO:0010884	positive regulation of lipid storage	2/49	27/18800	0.00224066	0.016672	0.0093954	LPL/C3	2	0
BP	GO:0030325	adrenal gland development	2/49	27/18800	0.00224066	0.016672	0.0093954	WT1/PDGFRA	2	0
BP	GO:0072012	glomerulus vasculature development	2/49	27/18800	0.00224066	0.016672	0.0093954	WT1/PDGFRA	2	0
BP	GO:0031341	regulation of cell killing	3/49	100/18800	0.00225298	0.016672	0.0093954	TYROBP/PTPRC/FCGR2B	3	1.73205
BP	GO:0042100	B cell proliferation	3/49	100/18800	0.00225298	0.016672	0.0093954	TYROBP/PTPRC/FCGR2B	3	1.73205
BP	GO:0051702	biological process involved in interaction with symbiont	3/49	101/18800	0.00231772	0.0170785	0.00962443	LTF/CSF1R/FN1	3	1.73205
BP	GO:0032677	regulation of interleukin-8 production	3/49	102/18800	0.00238361	0.0174553	0.00983681	F3/PTPRC/PYCARD	3	0.57735
BP	GO:0031342	negative regulation of cell killing	2/49	28/18800	0.00240901	0.0174553	0.00983681	PTPRC/FCGR2B	2	1.41421
BP	GO:0033688	regulation of osteoblast proliferation	2/49	28/18800	0.00240901	0.0174553	0.00983681	LTF/NELL1	2	0
BP	GO:1903672	positive regulation of sprouting angiogenesis	2/49	28/18800	0.00240901	0.0174553	0.00983681	FGF1/VEGFA	2	-1.41421
BP	GO:0032637	interleukin-8 production	3/49	103/18800	0.00245065	0.0176833	0.00996528	F3/PTPRC/PYCARD	3	0.57735
BP	GO:0002685	regulation of leukocyte migration	4/49	218/18800	0.00247721	0.0178011	0.0100317	VEGFA/CSF1R/PYCARD/DPP4	4	1
BP	GO:0002444	myeloid leukocyte mediated immunity	3/49	104/18800	0.00251885	0.0180258	0.0101583	TYROBP/C3/FCGR2B	3	1.73205
BP	GO:0001773	myeloid dendritic cell activation	2/49	29/18800	0.00258317	0.0181134	0.0102077	PYCARD/DOCK2	2	1.41421
BP	GO:0002313	mature B cell differentiation involved in immune response	2/49	29/18800	0.00258317	0.0181134	0.0102077	IRF8/FCGR2B	2	1.41421
BP	GO:0003156	regulation of animal organ formation	2/49	29/18800	0.00258317	0.0181134	0.0102077	WT1/FGF1	2	-1.41421
BP	GO:0061437	renal system vasculature development	2/49	29/18800	0.00258317	0.0181134	0.0102077	WT1/PDGFRA	2	0
BP	GO:0061440	kidney vasculature development	2/49	29/18800	0.00258317	0.0181134	0.0102077	WT1/PDGFRA	2	0
BP	GO:0050769	positive regulation of neurogenesis	4/49	222/18800	0.00264524	0.0184742	0.010411	VEGFA/MME/FN1/EGR2	4	-1
BP	GO:0060840	artery development	3/49	106/18800	0.00265875	0.0184943	0.0104223	VEGFA/HPGD/EGR2	3	-1.73205
BP	GO:1903706	regulation of hemopoiesis	5/49	371/18800	0.00272453	0.0188538	0.0106249	TYROBP/LTF/FOS/PTPRC/FCGR2B	5	1.34164
BP	GO:0046777	protein autophosphorylation	4/49	224/18800	0.00273213	0.0188538	0.0106249	VEGFA/CSF1R/PDGFRA/PTPRC	4	1
BP	GO:0038094	Fc-gamma receptor signaling pathway	2/49	30/18800	0.00276309	0.0189173	0.0106607	PTPRC/FCGR2B	2	1.41421
BP	GO:0060325	face morphogenesis	2/49	30/18800	0.00276309	0.0189173	0.0106607	PDGFRA/MMP2	2	1.41421
BP	GO:0008406	gonad development	4/49	226/18800	0.00282096	0.0192378	0.0108413	WT1/VEGFA/PDGFRA/MMP2	4	0
BP	GO:0032611	interleukin-1 beta production	3/49	110/18800	0.00295276	0.0199371	0.0112354	LPL/TYROBP/PYCARD	3	0.57735
BP	GO:0032651	regulation of interleukin-1 beta production	3/49	110/18800	0.00295276	0.0199371	0.0112354	LPL/TYROBP/PYCARD	3	0.57735
BP	GO:0071219	cellular response to molecule of bacterial origin	4/49	229/18800	0.00295789	0.0199371	0.0112354	LTF/PYCARD/IRF8/FCGR2B	4	2
BP	GO:0001938	positive regulation of endothelial cell proliferation	3/49	111/18800	0.00302926	0.0202552	0.0114147	F3/VEGFA/NR4A1	3	-1.73205
BP	GO:0031532	actin cytoskeleton reorganization	3/49	111/18800	0.00302926	0.0202552	0.0114147	NPHS2/CSF1R/PDGFRA	3	0.57735
BP	GO:0045088	regulation of innate immune response	4/49	231/18800	0.00305167	0.0202552	0.0114147	TYROBP/VSIG4/PYCARD/FCGR2B	4	2
BP	GO:0045137	development of primary sexual characteristics	4/49	231/18800	0.00305167	0.0202552	0.0114147	WT1/VEGFA/PDGFRA/MMP2	4	0
BP	GO:0030098	lymphocyte differentiation	5/49	382/18800	0.00308892	0.0203756	0.0114825	PTPRC/IRF8/DOCK2/FCGR2B/CD3D	5	2.23607
BP	GO:0002698	negative regulation of immune effector process	3/49	112/18800	0.00310697	0.0203756	0.0114825	VSIG4/PTPRC/FCGR2B	3	1.73205
BP	GO:0044788	modulation by host of viral process	2/49	32/18800	0.00314011	0.0203756	0.0114825	LTF/CSF1R	2	1.41421
BP	GO:0051385	response to mineralocorticoid	2/49	32/18800	0.00314011	0.0203756	0.0114825	FOSB/FOS	2	-1.41421
BP	GO:0090183	regulation of kidney development	2/49	32/18800	0.00314011	0.0203756	0.0114825	WT1/VEGFA	2	-1.41421
BP	GO:1900745	positive regulation of p38MAPK cascade	2/49	32/18800	0.00314011	0.0203756	0.0114825	VEGFA/GADD45B	2	-1.41421
BP	GO:0043200	response to amino acid	3/49	114/18800	0.00326606	0.0211141	0.0118987	COL1A2/PDGFRA/MMP2	3	1.73205
BP	GO:0002703	regulation of leukocyte mediated immunity	4/49	236/18800	0.003295	0.021168	0.0119291	TYROBP/C3/PTPRC/FCGR2B	4	2
BP	GO:0002431	Fc receptor mediated stimulatory signaling pathway	2/49	33/18800	0.00333715	0.021168	0.0119291	PTPRC/FCGR2B	2	1.41421
BP	GO:0033687	osteoblast proliferation	2/49	33/18800	0.00333715	0.021168	0.0119291	LTF/NELL1	2	0
BP	GO:0050858	negative regulation of antigen receptor-mediated signaling pathway	2/49	33/18800	0.00333715	0.021168	0.0119291	LAPTM5/FCGR2B	2	1.41421
BP	GO:0045444	fat cell differentiation	4/49	237/18800	0.00334521	0.021168	0.0119291	LPL/PDGFRA/NR4A1/EGR2	4	-1
BP	GO:0002821	positive regulation of adaptive immune response	3/49	115/18800	0.00334745	0.021168	0.0119291	C3/PTPRC/PYCARD	3	1.73205
BP	GO:0043406	positive regulation of MAP kinase activity	3/49	116/18800	0.00343007	0.0216119	0.0121792	FGF1/VEGFA/PTPRC	3	-0.57735
BP	GO:0002761	regulation of myeloid leukocyte differentiation	3/49	117/18800	0.00351394	0.0219067	0.0123454	TYROBP/LTF/FOS	3	0.57735
BP	GO:0002335	mature B cell differentiation	2/49	34/18800	0.00353985	0.0219067	0.0123454	IRF8/FCGR2B	2	1.41421
BP	GO:0002495	antigen processing and presentation of peptide antigen via MHC class II	2/49	34/18800	0.00353985	0.0219067	0.0123454	PYCARD/FCGR2B	2	1.41421
BP	GO:0016486	peptide hormone processing	2/49	34/18800	0.00353985	0.0219067	0.0123454	CPA3/DPP4	2	1.41421
BP	GO:0060323	head morphogenesis	2/49	34/18800	0.00353985	0.0219067	0.0123454	PDGFRA/MMP2	2	1.41421
BP	GO:0030278	regulation of ossification	3/49	118/18800	0.00359905	0.0221353	0.0124742	LTF/NELL1/EGR2	3	-0.57735
BP	GO:0045860	positive regulation of protein kinase activity	5/49	396/18800	0.00360224	0.0221353	0.0124742	FGF1/LTF/VEGFA/CSF1R/PTPRC	5	0.447214
BP	GO:0098751	bone cell development	2/49	35/18800	0.00374816	0.0228979	0.0129039	TYROBP/LTF	2	1.41421
BP	GO:0031668	cellular response to extracellular stimulus	4/49	245/18800	0.00376584	0.0228979	0.0129039	LPL/ATF3/FOS/PTPRC	4	-1
BP	GO:0051403	stress-activated MAPK cascade	4/49	245/18800	0.00376584	0.0228979	0.0129039	VEGFA/GADD45B/PYCARD/FCGR2B	4	0
BP	GO:0071695	anatomical structure maturation	4/49	246/18800	0.00382082	0.0231513	0.0130467	LTF/VEGFA/C3/MMP2	4	1
BP	GO:0002455	humoral immune response mediated by circulating immunoglobulin	3/49	121/18800	0.00386194	0.0231583	0.0130507	C3/PTPRC/FCGR2B	3	1.73205
BP	GO:0030282	bone mineralization	3/49	121/18800	0.00386194	0.0231583	0.0130507	COL1A2/LTF/NELL1	3	0.57735
BP	GO:0055007	cardiac muscle cell differentiation	3/49	121/18800	0.00386194	0.0231583	0.0130507	WT1/VEGFA/PDGFRA	3	-0.57735
BP	GO:0002699	positive regulation of immune effector process	4/49	248/18800	0.00393243	0.0235	0.0132432	TYROBP/C3/LAPTM5/PTPRC	4	2
BP	GO:0002504	antigen processing and presentation of peptide or polysaccharide antigen via MHC class II	2/49	36/18800	0.00396206	0.0235154	0.0132519	PYCARD/FCGR2B	2	1.41421
BP	GO:0030224	monocyte differentiation	2/49	36/18800	0.00396206	0.0235154	0.0132519	VEGFA/CSF1R	2	0
BP	GO:0001704	formation of primary germ layer	3/49	123/18800	0.00404355	0.0237558	0.0133874	DUSP5/FN1/MMP2	3	0.57735
BP	GO:0002244	hematopoietic progenitor cell differentiation	3/49	123/18800	0.00404355	0.0237558	0.0133874	CSF1R/PDGFRA/PTPRC	3	1.73205
BP	GO:0022612	gland morphogenesis	3/49	123/18800	0.00404355	0.0237558	0.0133874	FGF1/CSF1R/MMP2	3	0.57735
BP	GO:0002688	regulation of leukocyte chemotaxis	3/49	124/18800	0.00413627	0.0241375	0.0136025	VEGFA/CSF1R/DPP4	3	0.57735
BP	GO:0046683	response to organophosphorus	3/49	124/18800	0.00413627	0.0241375	0.0136025	WT1/FOSB/FOS	3	-1.73205
BP	GO:0031098	stress-activated protein kinase signaling cascade	4/49	252/18800	0.00416225	0.0242079	0.0136422	VEGFA/GADD45B/PYCARD/FCGR2B	4	0
BP	GO:0043280	positive regulation of cysteine-type endopeptidase activity involved in apoptotic process	3/49	125/18800	0.00423028	0.0244401	0.013773	F3/LAPTM5/PYCARD	3	0.57735
BP	GO:0050868	negative regulation of T cell activation	3/49	125/18800	0.00423028	0.0244401	0.013773	VSIG4/LAPTM5/FCGR2B	3	1.73205
BP	GO:0071216	cellular response to biotic stimulus	4/49	256/18800	0.00440102	0.0253423	0.0142815	LTF/PYCARD/IRF8/FCGR2B	4	2
BP	GO:0032612	interleukin-1 production	3/49	129/18800	0.00461932	0.0260122	0.0146589	LPL/TYROBP/PYCARD	3	0.57735
BP	GO:0032652	regulation of interleukin-1 production	3/49	129/18800	0.00461932	0.0260122	0.0146589	LPL/TYROBP/PYCARD	3	0.57735
BP	GO:2000027	regulation of animal organ morphogenesis	3/49	129/18800	0.00461932	0.0260122	0.0146589	WT1/FGF1/VEGFA	3	-1.73205
BP	GO:0001503	ossification	5/49	420/18800	0.00462126	0.0260122	0.0146589	COL1A2/LTF/NELL1/MMP2/EGR2	5	0.447214
BP	GO:0032570	response to progesterone	2/49	39/18800	0.00463701	0.0260122	0.0146589	FOSB/FOS	2	-1.41421
BP	GO:0045773	positive regulation of axon extension	2/49	39/18800	0.00463701	0.0260122	0.0146589	VEGFA/FN1	2	0
BP	GO:0071634	regulation of transforming growth factor beta production	2/49	39/18800	0.00463701	0.0260122	0.0146589	TYROBP/FN1	2	1.41421
BP	GO:0097242	amyloid-beta clearance	2/49	39/18800	0.00463701	0.0260122	0.0146589	C3/MME	2	0
BP	GO:0002696	positive regulation of leukocyte activation	5/49	421/18800	0.00466775	0.0261004	0.0147087	TYROBP/IL1RL1/PTPRC/PYCARD/DPP4	5	1.34164
BP	GO:0001909	leukocyte mediated cytotoxicity	3/49	131/18800	0.0048217	0.026789	0.0150967	TYROBP/PTPRC/FCGR2B	3	1.73205
BP	GO:0006956	complement activation	3/49	131/18800	0.0048217	0.026789	0.0150967	VSIG4/C3/CFD	3	1.73205
BP	GO:0001914	regulation of T cell mediated cytotoxicity	2/49	40/18800	0.00487298	0.0268168	0.0151124	PTPRC/FCGR2B	2	1.41421
BP	GO:0019432	triglyceride biosynthetic process	2/49	40/18800	0.00487298	0.0268168	0.0151124	LPL/C3	2	0
BP	GO:0046633	alpha-beta T cell proliferation	2/49	40/18800	0.00487298	0.0268168	0.0151124	PTPRC/DOCK2	2	1.41421
BP	GO:0042060	wound healing	5/49	429/18800	0.00505175	0.0277129	0.0156174	FGF1/F3/VEGFA/PDGFRA/FN1	5	-0.447214
BP	GO:0002714	positive regulation of B cell mediated immunity	2/49	41/18800	0.0051144	0.0277334	0.0156289	C3/PTPRC	2	1.41421
BP	GO:0002891	positive regulation of immunoglobulin mediated immune response	2/49	41/18800	0.0051144	0.0277334	0.0156289	C3/PTPRC	2	1.41421
BP	GO:0042119	neutrophil activation	2/49	41/18800	0.0051144	0.0277334	0.0156289	TYROBP/FCGR2B	2	1.41421
BP	GO:0014074	response to purine-containing compound	3/49	134/18800	0.00513522	0.0277334	0.0156289	WT1/FOSB/FOS	3	-1.73205
BP	GO:2001235	positive regulation of apoptotic signaling pathway	3/49	134/18800	0.00513522	0.0277334	0.0156289	ATF3/PTPRC/PYCARD	3	0.57735
BP	GO:0030501	positive regulation of bone mineralization	2/49	42/18800	0.00536122	0.0284243	0.0160183	LTF/NELL1	2	0
BP	GO:0031952	regulation of protein autophosphorylation	2/49	42/18800	0.00536122	0.0284243	0.0160183	VEGFA/PTPRC	2	0
BP	GO:0032689	negative regulation of interferon-gamma production	2/49	42/18800	0.00536122	0.0284243	0.0160183	IL1RL1/LAPTM5	2	0
BP	GO:0032735	positive regulation of interleukin-12 production	2/49	42/18800	0.00536122	0.0284243	0.0160183	LAPTM5/IRF8	2	1.41421
BP	GO:0051602	response to electrical stimulus	2/49	42/18800	0.00536122	0.0284243	0.0160183	NR4A1/MMP2	2	0
BP	GO:2000249	regulation of actin cytoskeleton reorganization	2/49	42/18800	0.00536122	0.0284243	0.0160183	CSF1R/PDGFRA	2	1.41421
BP	GO:0050867	positive regulation of cell activation	5/49	436/18800	0.00540579	0.0285734	0.0161023	TYROBP/IL1RL1/PTPRC/PYCARD/DPP4	5	1.34164
BP	GO:0001894	tissue homeostasis	4/49	272/18800	0.00544875	0.0287133	0.0161811	LYZ/LTF/VEGFA/CSF1R	4	1
BP	GO:0002705	positive regulation of leukocyte mediated immunity	3/49	138/18800	0.00557201	0.0292741	0.0164972	TYROBP/C3/PTPRC	3	1.73205
BP	GO:0071604	transforming growth factor beta production	2/49	43/18800	0.00561344	0.0293271	0.0165271	TYROBP/FN1	2	1.41421
BP	GO:0051960	regulation of nervous system development	5/49	440/18800	0.00561584	0.0293271	0.0165271	THBS2/VEGFA/MME/FN1/EGR2	5	-0.447214
BP	GO:0050921	positive regulation of chemotaxis	3/49	140/18800	0.00579853	0.0301906	0.0170137	F3/VEGFA/CSF1R	3	-0.57735
BP	GO:0002687	positive regulation of leukocyte migration	3/49	141/18800	0.00591384	0.0306076	0.0172487	VEGFA/CSF1R/PYCARD	3	0.57735
BP	GO:0046328	regulation of JNK cascade	3/49	141/18800	0.00591384	0.0306076	0.0172487	GADD45B/PYCARD/FCGR2B	3	0.57735
BP	GO:0045785	positive regulation of cell adhesion	5/49	446/18800	0.00594169	0.030641	0.0172675	VEGFA/PTPRC/PYCARD/FN1/DPP4	5	1.34164
BP	GO:0043542	endothelial cell migration	4/49	279/18800	0.00595552	0.030641	0.0172675	FGF1/VEGFA/NR4A1/DPP4	4	-1
BP	GO:0030183	B cell differentiation	3/49	142/18800	0.00603052	0.0309353	0.0174334	PTPRC/IRF8/FCGR2B	3	1.73205
BP	GO:0007548	sex differentiation	4/49	281/18800	0.00610589	0.0309924	0.0174655	WT1/VEGFA/PDGFRA/MMP2	4	0
BP	GO:0002861	regulation of inflammatory response to antigenic stimulus	2/49	45/18800	0.00613391	0.0309924	0.0174655	C3/FCGR2B	2	1.41421
BP	GO:0010171	body morphogenesis	2/49	45/18800	0.00613391	0.0309924	0.0174655	PDGFRA/MMP2	2	1.41421
BP	GO:1900271	regulation of long-term synaptic potentiation	2/49	45/18800	0.00613391	0.0309924	0.0174655	TYROBP/MME	2	0
BP	GO:1902895	positive regulation of miRNA transcription	2/49	45/18800	0.00613391	0.0309924	0.0174655	WT1/FOS	2	-1.41421
BP	GO:2001056	positive regulation of cysteine-type endopeptidase activity	3/49	143/18800	0.00614857	0.0309924	0.0174655	F3/LAPTM5/PYCARD	3	0.57735
BP	GO:1903038	negative regulation of leukocyte cell-cell adhesion	3/49	144/18800	0.006268	0.0315031	0.0177533	VSIG4/LAPTM5/FCGR2B	3	1.73205
BP	GO:0031640	killing of cells of another organism	2/49	46/18800	0.00640212	0.0317188	0.0178749	LYZ/LTF	2	1.41421
BP	GO:0035987	endodermal cell differentiation	2/49	46/18800	0.00640212	0.0317188	0.0178749	FN1/MMP2	2	1.41421
BP	GO:0048806	genitalia development	2/49	46/18800	0.00640212	0.0317188	0.0178749	WT1/PDGFRA	2	0
BP	GO:1900744	regulation of p38MAPK cascade	2/49	46/18800	0.00640212	0.0317188	0.0178749	VEGFA/GADD45B	2	-1.41421
BP	GO:1904707	positive regulation of vascular associated smooth muscle cell proliferation	2/49	46/18800	0.00640212	0.0317188	0.0178749	HPGD/MMP2	2	0
BP	GO:0034614	cellular response to reactive oxygen species	3/49	147/18800	0.00663462	0.0325178	0.0183252	PDGFRA/FOS/MMP2	3	0.57735
BP	GO:0001774	microglial cell activation	2/49	47/18800	0.00667559	0.0325178	0.0183252	TYROBP/PTPRC	2	1.41421
BP	GO:0002673	regulation of acute inflammatory response	2/49	47/18800	0.00667559	0.0325178	0.0183252	C3/FCGR2B	2	1.41421
BP	GO:0036230	granulocyte activation	2/49	47/18800	0.00667559	0.0325178	0.0183252	TYROBP/FCGR2B	2	1.41421
BP	GO:0043618	regulation of transcription from RNA polymerase II promoter in response to stress	2/49	47/18800	0.00667559	0.0325178	0.0183252	VEGFA/ATF3	2	-1.41421
BP	GO:0097028	dendritic cell differentiation	2/49	47/18800	0.00667559	0.0325178	0.0183252	IRF8/FCGR2B	2	1.41421
BP	GO:0035850	epithelial cell differentiation involved in kidney development	2/49	48/18800	0.00695432	0.0333156	0.0187747	WT1/NPHS2	2	-1.41421
BP	GO:0046460	neutral lipid biosynthetic process	2/49	48/18800	0.00695432	0.0333156	0.0187747	LPL/C3	2	0
BP	GO:0046463	acylglycerol biosynthetic process	2/49	48/18800	0.00695432	0.0333156	0.0187747	LPL/C3	2	0
BP	GO:0048146	positive regulation of fibroblast proliferation	2/49	48/18800	0.00695432	0.0333156	0.0187747	PDGFRA/FN1	2	1.41421
BP	GO:0048483	autonomic nervous system development	2/49	48/18800	0.00695432	0.0333156	0.0187747	FN1/EGR2	2	0
BP	GO:0060324	face development	2/49	48/18800	0.00695432	0.0333156	0.0187747	PDGFRA/MMP2	2	1.41421
BP	GO:0008360	regulation of cell shape	3/49	151/18800	0.007143	0.0341255	0.0192312	VEGFA/CSF1R/FN1	3	0.57735
BP	GO:0022602	ovulation cycle process	2/49	49/18800	0.00723826	0.0343916	0.0193811	PDGFRA/MMP2	2	1.41421
BP	GO:0030225	macrophage differentiation	2/49	49/18800	0.00723826	0.0343916	0.0193811	VEGFA/CSF1R	2	0
BP	GO:0021700	developmental maturation	4/49	296/18800	0.00731521	0.0346625	0.0195338	LTF/VEGFA/C3/MMP2	4	1
BP	GO:0035051	cardiocyte differentiation	3/49	153/18800	0.00740564	0.0348065	0.0196149	WT1/VEGFA/PDGFRA	3	-0.57735
BP	GO:0048754	branching morphogenesis of an epithelial tube	3/49	153/18800	0.00740564	0.0348065	0.0196149	WT1/FGF1/VEGFA	3	-1.73205
BP	GO:2001236	regulation of extrinsic apoptotic signaling pathway	3/49	153/18800	0.00740564	0.0348065	0.0196149	ATF3/PTPRC/PYCARD	3	0.57735
BP	GO:0001913	T cell mediated cytotoxicity	2/49	50/18800	0.00752738	0.0350942	0.019777	PTPRC/FCGR2B	2	1.41421
BP	GO:0002269	leukocyte activation involved in inflammatory response	2/49	50/18800	0.00752738	0.0350942	0.019777	TYROBP/PTPRC	2	1.41421
BP	GO:0038084	vascular endothelial growth factor signaling pathway	2/49	50/18800	0.00752738	0.0350942	0.019777	VEGFA/PDGFRA	2	0
BP	GO:0002429	immune response-activating cell surface receptor signaling pathway	4/49	300/18800	0.00766258	0.0355339	0.0200249	TYROBP/LAPTM5/PTPRC/FCGR2B	4	2
BP	GO:0002757	immune response-activating signal transduction	4/49	300/18800	0.00766258	0.0355339	0.0200249	TYROBP/LAPTM5/PTPRC/FCGR2B	4	2
BP	GO:0009409	response to cold	2/49	51/18800	0.00782167	0.0358889	0.0202249	LPL/FOS	2	-1.41421
BP	GO:0043277	apoptotic cell clearance	2/49	51/18800	0.00782167	0.0358889	0.0202249	TYROBP/C3	2	1.41421
BP	GO:0045778	positive regulation of ossification	2/49	51/18800	0.00782167	0.0358889	0.0202249	LTF/NELL1	2	0
BP	GO:0071622	regulation of granulocyte chemotaxis	2/49	51/18800	0.00782167	0.0358889	0.0202249	CSF1R/DPP4	2	1.41421
BP	GO:1902107	positive regulation of leukocyte differentiation	3/49	157/18800	0.00794798	0.036277	0.0204436	TYROBP/FOS/PTPRC	3	0.57735
BP	GO:1903708	positive regulation of hemopoiesis	3/49	157/18800	0.00794798	0.036277	0.0204436	TYROBP/FOS/PTPRC	3	0.57735
BP	GO:0061564	axon development	5/49	479/18800	0.00797686	0.0363135	0.0204642	VEGFA/CSF1R/FN1/MMP2/EGR2	5	0.447214
BP	GO:0001667	ameboidal-type cell migration	5/49	480/18800	0.00804524	0.0365292	0.0205857	FGF1/VEGFA/NR4A1/FN1/DPP4	5	-0.447214
BP	GO:0070665	positive regulation of leukocyte proliferation	3/49	158/18800	0.00808714	0.036587	0.0206183	CSF1R/PTPRC/PYCARD	3	1.73205
BP	GO:0038093	Fc receptor signaling pathway	2/49	52/18800	0.00812109	0.036587	0.0206183	PTPRC/FCGR2B	2	1.41421
BP	GO:0070169	positive regulation of biomineral tissue development	2/49	52/18800	0.00812109	0.036587	0.0206183	LTF/NELL1	2	0
BP	GO:0002764	immune response-regulating signaling pathway	5/49	482/18800	0.00818323	0.0367717	0.0207224	TYROBP/LTF/LAPTM5/PTPRC/FCGR2B	5	2.23607
BP	GO:0043620	regulation of DNA-templated transcription in response to stress	2/49	53/18800	0.00842562	0.0375696	0.0211721	VEGFA/ATF3	2	-1.41421
BP	GO:0048260	positive regulation of receptor-mediated endocytosis	2/49	53/18800	0.00842562	0.0375696	0.0211721	VEGFA/C3	2	0
BP	GO:0110151	positive regulation of biomineralization	2/49	53/18800	0.00842562	0.0375696	0.0211721	LTF/NELL1	2	0
BP	GO:0071496	cellular response to external stimulus	4/49	309/18800	0.00848364	0.0377316	0.0212633	LPL/ATF3/FOS/PTPRC	4	-1
BP	GO:0061900	glial cell activation	2/49	54/18800	0.00873523	0.0387514	0.0218381	TYROBP/PTPRC	2	1.41421
BP	GO:0007568	aging	3/49	163/18800	0.00880454	0.0389495	0.0219497	MME/FOS/MMP2	3	-0.57735
BP	GO:1901652	response to peptide	5/49	491/18800	0.00882466	0.0389495	0.0219497	LPL/NR4A1/FCGR2B/MMP2/EGR2	5	-0.447214
BP	GO:0002707	negative regulation of lymphocyte mediated immunity	2/49	55/18800	0.00904988	0.0395421	0.0222836	PTPRC/FCGR2B	2	1.41421
BP	GO:0002763	positive regulation of myeloid leukocyte differentiation	2/49	55/18800	0.00904988	0.0395421	0.0222836	TYROBP/FOS	2	0
BP	GO:0010883	regulation of lipid storage	2/49	55/18800	0.00904988	0.0395421	0.0222836	LPL/C3	2	0
BP	GO:1904645	response to amyloid-beta	2/49	55/18800	0.00904988	0.0395421	0.0222836	FCGR2B/MMP2	2	1.41421
BP	GO:0001959	regulation of cytokine-mediated signaling pathway	3/49	166/18800	0.00925239	0.0403256	0.0227252	LAPTM5/PTPRC/PYCARD	3	1.73205
BP	GO:0002700	regulation of production of molecular mediator of immune response	3/49	167/18800	0.00940459	0.0408864	0.0230412	LAPTM5/PTPRC/FCGR2B	3	1.73205
BP	GO:0060249	anatomical structure homeostasis	4/49	319/18800	0.00946156	0.0410316	0.023123	LYZ/LTF/VEGFA/CSF1R	4	1
BP	GO:0001541	ovarian follicle development	2/49	57/18800	0.00969424	0.0416049	0.0234461	VEGFA/MMP2	2	0
BP	GO:0007566	embryo implantation	2/49	57/18800	0.00969424	0.0416049	0.0234461	VEGFA/MMP2	2	0
BP	GO:0010803	regulation of tumor necrosis factor-mediated signaling pathway	2/49	57/18800	0.00969424	0.0416049	0.0234461	LAPTM5/PYCARD	2	1.41421
BP	GO:0038066	p38MAPK cascade	2/49	57/18800	0.00969424	0.0416049	0.0234461	VEGFA/GADD45B	2	-1.41421
BP	GO:0048639	positive regulation of developmental growth	3/49	169/18800	0.00971339	0.0416049	0.0234461	WT1/VEGFA/FN1	3	-0.57735
BP	GO:0031214	biomineral tissue development	3/49	170/18800	0.00986999	0.0421718	0.0237656	COL1A2/LTF/NELL1	3	0.57735
BP	GO:0001912	positive regulation of leukocyte mediated cytotoxicity	2/49	58/18800	0.0100239	0.0426199	0.0240181	TYROBP/PTPRC	2	1.41421
BP	GO:0061005	cell differentiation involved in kidney development	2/49	58/18800	0.0100239	0.0426199	0.0240181	WT1/NPHS2	2	-1.41421
BP	GO:0032635	interleukin-6 production	3/49	172/18800	0.0101876	0.0430006	0.0242327	LPL/TYROBP/PYCARD	3	0.57735
BP	GO:0032675	regulation of interleukin-6 production	3/49	172/18800	0.0101876	0.0430006	0.0242327	LPL/TYROBP/PYCARD	3	0.57735
BP	GO:0110148	biomineralization	3/49	172/18800	0.0101876	0.0430006	0.0242327	COL1A2/LTF/NELL1	3	0.57735
BP	GO:0007259	receptor signaling pathway via JAK-STAT	3/49	173/18800	0.0103486	0.0433806	0.0244468	CSF1R/IL10RA/PTPRC	3	1.73205
BP	GO:0002218	activation of innate immune response	2/49	59/18800	0.0103585	0.0433806	0.0244468	TYROBP/PYCARD	2	1.41421
BP	GO:1902893	regulation of miRNA transcription	2/49	59/18800	0.0103585	0.0433806	0.0244468	WT1/FOS	2	-1.41421
BP	GO:0002768	immune response-regulating cell surface receptor signaling pathway	4/49	328/18800	0.0104024	0.0433806	0.0244468	TYROBP/LAPTM5/PTPRC/FCGR2B	4	2
BP	GO:0060562	epithelial tube morphogenesis	4/49	328/18800	0.0104024	0.0433806	0.0244468	WT1/FGF1/VEGFA/CSF1R	4	-1
BP	GO:0010950	positive regulation of endopeptidase activity	3/49	174/18800	0.0105112	0.0436251	0.0245846	F3/LAPTM5/PYCARD	3	0.57735
BP	GO:0042129	regulation of T cell proliferation	3/49	174/18800	0.0105112	0.0436251	0.0245846	VSIG4/PTPRC/PYCARD	3	1.73205
BP	GO:0002706	regulation of lymphocyte mediated immunity	3/49	175/18800	0.0106752	0.0439805	0.0247849	C3/PTPRC/FCGR2B	3	1.73205
BP	GO:0007254	JNK cascade	3/49	175/18800	0.0106752	0.0439805	0.0247849	GADD45B/PYCARD/FCGR2B	3	0.57735
BP	GO:0061614	miRNA transcription	2/49	60/18800	0.010698	0.0439805	0.0247849	WT1/FOS	2	-1.41421
BP	GO:1903670	regulation of sprouting angiogenesis	2/49	60/18800	0.010698	0.0439805	0.0247849	FGF1/VEGFA	2	-1.41421
BP	GO:0048015	phosphatidylinositol-mediated signaling	3/49	177/18800	0.0110076	0.0451468	0.0254421	CSF1R/PDGFRA/FN1	3	1.73205
BP	GO:0001936	regulation of endothelial cell proliferation	3/49	178/18800	0.0111761	0.0456225	0.0257102	F3/VEGFA/NR4A1	3	-1.73205
BP	GO:0060759	regulation of response to cytokine stimulus	3/49	178/18800	0.0111761	0.0456225	0.0257102	LAPTM5/PTPRC/PYCARD	3	1.73205
BP	GO:0043409	negative regulation of MAPK cascade	3/49	179/18800	0.011346	0.0462078	0.02604	ATF3/PTPRC/DUSP5	3	-0.57735
BP	GO:0032757	positive regulation of interleukin-8 production	2/49	62/18800	0.0113916	0.0462851	0.0260836	F3/PYCARD	2	0
BP	GO:0009266	response to temperature stimulus	3/49	180/18800	0.0115175	0.0466874	0.0263103	FGF1/LPL/FOS	3	-1.73205
BP	GO:0048017	inositol lipid-mediated signaling	3/49	181/18800	0.0116904	0.0471727	0.0265838	CSF1R/PDGFRA/FN1	3	1.73205
BP	GO:0032615	interleukin-12 production	2/49	63/18800	0.0117457	0.0471727	0.0265838	LAPTM5/IRF8	2	1.41421
BP	GO:0032655	regulation of interleukin-12 production	2/49	63/18800	0.0117457	0.0471727	0.0265838	LAPTM5/IRF8	2	1.41421
BP	GO:0048002	antigen processing and presentation of peptide antigen	2/49	63/18800	0.0117457	0.0471727	0.0265838	PYCARD/FCGR2B	2	1.41421
BP	GO:0043405	regulation of MAP kinase activity	3/49	183/18800	0.0120408	0.0482465	0.0271889	FGF1/VEGFA/PTPRC	3	-0.57735
BP	GO:0050918	positive chemotaxis	2/49	64/18800	0.0121046	0.0483906	0.0272701	F3/VEGFA	2	-1.41421
BP	GO:0097696	receptor signaling pathway via STAT	3/49	184/18800	0.0122183	0.048733	0.0274631	CSF1R/IL10RA/PTPRC	3	1.73205
BP	GO:0061138	morphogenesis of a branching epithelium	3/49	185/18800	0.0123972	0.0491663	0.0277073	WT1/FGF1/VEGFA	3	-1.73205
BP	GO:0031343	positive regulation of cell killing	2/49	65/18800	0.0124683	0.0491663	0.0277073	TYROBP/PTPRC	2	1.41421
BP	GO:0043954	cellular component maintenance	2/49	65/18800	0.0124683	0.0491663	0.0277073	CSF1R/FCGR2B	2	1.41421
BP	GO:0048645	animal organ formation	2/49	65/18800	0.0124683	0.0491663	0.0277073	WT1/FGF1	2	-1.41421
BP	GO:1905330	regulation of morphogenesis of an epithelium	2/49	65/18800	0.0124683	0.0491663	0.0277073	FGF1/VEGFA	2	-1.41421
BP	GO:0002040	sprouting angiogenesis	3/49	186/18800	0.0125777	0.0494856	0.0278872	FGF1/VEGFA/NR4A1	3	-1.73205
BP	GO:0030193	regulation of blood coagulation	2/49	66/18800	0.0128367	0.0503906	0.0283972	F3/PDGFRA	2	0
BP	GO:0002704	negative regulation of leukocyte mediated immunity	2/49	67/18800	0.0132099	0.0516224	0.0290914	PTPRC/FCGR2B	2	1.41421
BP	GO:0051851	modulation by host of symbiont process	2/49	67/18800	0.0132099	0.0516224	0.0290914	LTF/CSF1R	2	1.41421
BP	GO:0007369	gastrulation	3/49	190/18800	0.0133147	0.0517993	0.0291911	DUSP5/FN1/MMP2	3	0.57735
BP	GO:0050731	positive regulation of peptidyl-tyrosine phosphorylation	3/49	190/18800	0.0133147	0.0517993	0.0291911	VEGFA/CSF1R/PTPRC	3	0.57735
BP	GO:0003002	regionalization	4/49	354/18800	0.0134558	0.0522314	0.0294346	WT1/FGF1/C3/EGR2	4	-1
BP	GO:1900046	regulation of hemostasis	2/49	68/18800	0.0135877	0.052626	0.029657	F3/PDGFRA	2	0
BP	GO:0070527	platelet aggregation	2/49	69/18800	0.0139703	0.0538712	0.0303587	PDGFRA/FN1	2	1.41421
BP	GO:0010631	epithelial cell migration	4/49	358/18800	0.0139712	0.0538712	0.0303587	FGF1/VEGFA/NR4A1/DPP4	4	-1
BP	GO:0001935	endothelial cell proliferation	3/49	194/18800	0.014076	0.0540358	0.0304515	F3/VEGFA/NR4A1	3	-1.73205
BP	GO:0031334	positive regulation of protein-containing complex assembly	3/49	194/18800	0.014076	0.0540358	0.0304515	VEGFA/PYCARD/LCP1	3	0.57735
BP	GO:0042698	ovulation cycle	2/49	70/18800	0.0143575	0.0547858	0.0308741	PDGFRA/MMP2	2	1.41421
BP	GO:0050767	regulation of neurogenesis	4/49	361/18800	0.0143659	0.0547858	0.0308741	VEGFA/MME/FN1/EGR2	4	-1
BP	GO:0090132	epithelium migration	4/49	361/18800	0.0143659	0.0547858	0.0308741	FGF1/VEGFA/NR4A1/DPP4	4	-1
BP	GO:0050818	regulation of coagulation	2/49	71/18800	0.0147493	0.056072	0.0315989	F3/PDGFRA	2	0
BP	GO:0042742	defense response to bacterium	4/49	364/18800	0.0147677	0.056072	0.0315989	LYZ/LTF/PYCARD/IRF8	4	2
BP	GO:0048167	regulation of synaptic plasticity	3/49	198/18800	0.0148617	0.0563062	0.0317309	TYROBP/MME/EGR2	3	-0.57735
BP	GO:0090130	tissue migration	4/49	366/18800	0.0150394	0.0568174	0.032019	FGF1/VEGFA/NR4A1/DPP4	4	-1
BP	GO:0001763	morphogenesis of a branching structure	3/49	199/18800	0.015062	0.0568174	0.032019	WT1/FGF1/VEGFA	3	-1.73205
BP	GO:0007179	transforming growth factor beta receptor signaling pathway	3/49	200/18800	0.0152638	0.0574539	0.0323777	COL1A2/FOS/HPGD	3	-0.57735
BP	GO:0045862	positive regulation of proteolysis	4/49	369/18800	0.015453	0.0579683	0.0326676	F3/LAPTM5/PYCARD/FN1	4	1
BP	GO:0009612	response to mechanical stimulus	3/49	201/18800	0.0154671	0.0579683	0.0326676	FOSB/FOS/MMP2	3	-0.57735
BP	GO:0150076	neuroinflammatory response	2/49	73/18800	0.0155467	0.0581414	0.0327651	TYROBP/PTPRC	2	1.41421
BP	GO:0002460	adaptive immune response based on somatic recombination of immune receptors built from immunoglobulin superfamily domains	4/49	370/18800	0.0155925	0.0581874	0.0327911	C3/IL1RL1/PTPRC/FCGR2B	4	1
BP	GO:0051251	positive regulation of lymphocyte activation	4/49	371/18800	0.0157327	0.0585851	0.0330152	TYROBP/PTPRC/PYCARD/DPP4	4	2
BP	GO:0000302	response to reactive oxygen species	3/49	203/18800	0.0158783	0.058649	0.0330512	PDGFRA/FOS/MMP2	3	0.57735
BP	GO:0002637	regulation of immunoglobulin production	2/49	74/18800	0.0159523	0.058649	0.0330512	PTPRC/FCGR2B	2	1.41421
BP	GO:0006305	DNA alkylation	2/49	74/18800	0.0159523	0.058649	0.0330512	WT1/FOS	2	-1.41421
BP	GO:0006306	DNA methylation	2/49	74/18800	0.0159523	0.058649	0.0330512	WT1/FOS	2	-1.41421
BP	GO:0045669	positive regulation of osteoblast differentiation	2/49	74/18800	0.0159523	0.058649	0.0330512	LTF/NELL1	2	0
BP	GO:0061515	myeloid cell development	2/49	74/18800	0.0159523	0.058649	0.0330512	TYROBP/LTF	2	1.41421
BP	GO:0018108	peptidyl-tyrosine phosphorylation	4/49	373/18800	0.0160156	0.0587578	0.0331125	VEGFA/CSF1R/PDGFRA/PTPRC	4	1
BP	GO:0002437	inflammatory response to antigenic stimulus	2/49	75/18800	0.0163623	0.0599034	0.0337581	C3/FCGR2B	2	1.41421
BP	GO:0018212	peptidyl-tyrosine modification	4/49	376/18800	0.016446	0.0600831	0.0338594	VEGFA/CSF1R/PDGFRA/PTPRC	4	1
BP	GO:0045637	regulation of myeloid cell differentiation	3/49	208/18800	0.0169334	0.0617341	0.0347898	TYROBP/LTF/FOS	3	0.57735
BP	GO:0050807	regulation of synapse organization	3/49	209/18800	0.017149	0.06217	0.0350354	THBS2/IL10RA/FCGR2B	3	1.73205
BP	GO:0032729	positive regulation of interferon-gamma production	2/49	77/18800	0.0171959	0.06217	0.0350354	PYCARD/IRF8	2	1.41421
BP	GO:0050772	positive regulation of axonogenesis	2/49	77/18800	0.0171959	0.06217	0.0350354	VEGFA/FN1	2	0
BP	GO:0070373	negative regulation of ERK1 and ERK2 cascade	2/49	77/18800	0.0171959	0.06217	0.0350354	ATF3/PTPRC	2	0
BP	GO:0050678	regulation of epithelial cell proliferation	4/49	382/18800	0.0173285	0.0623897	0.0351592	FGF1/F3/VEGFA/NR4A1	4	-2
BP	GO:0050878	regulation of body fluid levels	4/49	382/18800	0.0173285	0.0623897	0.0351592	F3/VEGFA/PDGFRA/FN1	4	0
BP	GO:0150063	visual system development	4/49	383/18800	0.0174784	0.0627994	0.0353901	WT1/VEGFA/C3/PDGFRA	4	0
BP	GO:0048863	stem cell differentiation	3/49	211/18800	0.0175849	0.063052	0.0355324	PDGFRA/PTPRC/FN1	3	1.73205
BP	GO:0050900	leukocyte migration	4/49	384/18800	0.0176291	0.0630803	0.0355484	VEGFA/CSF1R/PYCARD/DPP4	4	1
BP	GO:0006469	negative regulation of protein kinase activity	3/49	213/18800	0.018027	0.0640497	0.0360947	GADD45B/PTPRC/PYCARD	3	0.57735
BP	GO:0014068	positive regulation of phosphatidylinositol 3-kinase signaling	2/49	79/18800	0.0180473	0.0640497	0.0360947	PDGFRA/FN1	2	1.41421
BP	GO:0048145	regulation of fibroblast proliferation	2/49	79/18800	0.0180473	0.0640497	0.0360947	PDGFRA/FN1	2	1.41421
BP	GO:0048844	artery morphogenesis	2/49	79/18800	0.0180473	0.0640497	0.0360947	VEGFA/HPGD	2	-1.41421
BP	GO:0048880	sensory system development	4/49	389/18800	0.018395	0.0650529	0.03666	WT1/VEGFA/C3/PDGFRA	4	0
BP	GO:0050803	regulation of synapse structure or activity	3/49	215/18800	0.0184753	0.0650529	0.03666	THBS2/IL10RA/FCGR2B	3	1.73205
BP	GO:0001570	vasculogenesis	2/49	80/18800	0.0184797	0.0650529	0.03666	WT1/VEGFA	2	-1.41421
BP	GO:0001895	retina homeostasis	2/49	80/18800	0.0184797	0.0650529	0.03666	LYZ/LTF	2	1.41421
BP	GO:0016064	immunoglobulin mediated immune response	3/49	216/18800	0.0187018	0.0657018	0.0370258	C3/PTPRC/FCGR2B	3	1.73205
BP	GO:0030500	regulation of bone mineralization	2/49	81/18800	0.0189163	0.0659698	0.0371768	LTF/NELL1	2	0
BP	GO:0048144	fibroblast proliferation	2/49	81/18800	0.0189163	0.0659698	0.0371768	PDGFRA/FN1	2	1.41421
BP	GO:0055013	cardiac muscle cell development	2/49	81/18800	0.0189163	0.0659698	0.0371768	VEGFA/PDGFRA	2	0
BP	GO:0071222	cellular response to lipopolysaccharide	3/49	217/18800	0.0189298	0.0659698	0.0371768	LTF/PYCARD/IRF8	3	1.73205
BP	GO:0019724	B cell mediated immunity	3/49	219/18800	0.0193905	0.0674402	0.0380054	C3/PTPRC/FCGR2B	3	1.73205
BP	GO:0048678	response to axon injury	2/49	83/18800	0.0198027	0.0686522	0.0386884	TYROBP/MMP2	2	1.41421
BP	GO:0007596	blood coagulation	3/49	221/18800	0.0198574	0.0686522	0.0386884	F3/PDGFRA/FN1	3	0.57735
BP	GO:0097191	extrinsic apoptotic signaling pathway	3/49	221/18800	0.0198574	0.0686522	0.0386884	ATF3/PTPRC/PYCARD	3	0.57735
BP	GO:0071277	cellular response to calcium ion	2/49	84/18800	0.0202524	0.0698787	0.0393796	FOSB/FOS	2	-1.41421
BP	GO:0050870	positive regulation of T cell activation	3/49	223/18800	0.0203305	0.0700095	0.0394533	PTPRC/PYCARD/DPP4	3	1.73205
BP	GO:2000243	positive regulation of reproductive process	2/49	85/18800	0.0207063	0.0711626	0.0401031	WT1/VEGFA	2	-1.41421
BP	GO:0060348	bone development	3/49	225/18800	0.0208099	0.0713774	0.0402242	TYROBP/LTF/PTPRC	3	1.73205
BP	GO:0050817	coagulation	3/49	226/18800	0.0210519	0.0720654	0.0406119	F3/PDGFRA/FN1	3	0.57735
BP	GO:0019915	lipid storage	2/49	86/18800	0.0211645	0.0721668	0.040669	LPL/C3	2	0
BP	GO:1904705	regulation of vascular associated smooth muscle cell proliferation	2/49	86/18800	0.0211645	0.0721668	0.040669	HPGD/MMP2	2	0
BP	GO:0007599	hemostasis	3/49	227/18800	0.0212954	0.0724711	0.0408406	F3/PDGFRA/FN1	3	0.57735
BP	GO:0048705	skeletal system morphogenesis	3/49	228/18800	0.0215405	0.0731621	0.04123	LTF/PDGFRA/MMP2	3	1.73205
BP	GO:0055006	cardiac cell development	2/49	87/18800	0.0216269	0.0731696	0.0412342	VEGFA/PDGFRA	2	0
BP	GO:1990874	vascular associated smooth muscle cell proliferation	2/49	87/18800	0.0216269	0.0731696	0.0412342	HPGD/MMP2	2	0
BP	GO:0097529	myeloid leukocyte migration	3/49	229/18800	0.0217872	0.0735689	0.0414592	VEGFA/CSF1R/DPP4	3	0.57735
BP	GO:0009410	response to xenobiotic stimulus	4/49	411/18800	0.0220112	0.0738858	0.0416377	LPL/FOSB/FOS/MMP2	4	-1
BP	GO:0042445	hormone metabolic process	3/49	230/18800	0.0220354	0.0738858	0.0416377	PDGFRA/CPA3/DPP4	3	1.73205
BP	GO:0002709	regulation of T cell mediated immunity	2/49	88/18800	0.0220935	0.0738858	0.0416377	PTPRC/FCGR2B	2	1.41421
BP	GO:0034644	cellular response to UV	2/49	88/18800	0.0220935	0.0738858	0.0416377	MME/MMP2	2	0
BP	GO:0048864	stem cell development	2/49	88/18800	0.0220935	0.0738858	0.0416377	PTPRC/FN1	2	1.41421
BP	GO:0051781	positive regulation of cell division	2/49	89/18800	0.0225643	0.0753153	0.0424434	FGF1/VEGFA	2	-1.41421
BP	GO:0061097	regulation of protein tyrosine kinase activity	2/49	90/18800	0.0230392	0.0763303	0.0430154	CSF1R/PTPRC	2	1.41421
BP	GO:0007411	axon guidance	3/49	234/18800	0.0230439	0.0763303	0.0430154	VEGFA/CSF1R/EGR2	3	-0.57735
BP	GO:0048738	cardiac muscle tissue development	3/49	234/18800	0.0230439	0.0763303	0.0430154	WT1/VEGFA/PDGFRA	3	-0.57735
BP	GO:0060560	developmental growth involved in morphogenesis	3/49	234/18800	0.0230439	0.0763303	0.0430154	FGF1/VEGFA/FN1	3	-0.57735
BP	GO:0097305	response to alcohol	3/49	235/18800	0.0233	0.0768854	0.0433282	FOSB/FOS/HPGD	3	-1.73205
BP	GO:0097485	neuron projection guidance	3/49	235/18800	0.0233	0.0768854	0.0433282	VEGFA/CSF1R/EGR2	3	-0.57735
BP	GO:0050808	synapse organization	4/49	419/18800	0.0234271	0.0771587	0.0434822	THBS2/C3/IL10RA/FCGR2B	4	2
BP	GO:0030595	leukocyte chemotaxis	3/49	236/18800	0.0235575	0.0772954	0.0435592	VEGFA/CSF1R/DPP4	3	0.57735
BP	GO:0033673	negative regulation of kinase activity	3/49	236/18800	0.0235575	0.0772954	0.0435592	GADD45B/PTPRC/PYCARD	3	0.57735
BP	GO:0007044	cell-substrate junction assembly	2/49	92/18800	0.0240015	0.0786037	0.0442965	VEGFA/FN1	2	0
BP	GO:0030101	natural killer cell activation	2/49	93/18800	0.0244887	0.079729	0.0449306	TYROBP/PTPRC	2	1.41421
BP	GO:0030516	regulation of axon extension	2/49	93/18800	0.0244887	0.079729	0.0449306	VEGFA/FN1	2	0
BP	GO:0034109	homotypic cell-cell adhesion	2/49	93/18800	0.0244887	0.079729	0.0449306	PDGFRA/FN1	2	1.41421
BP	GO:0002042	cell migration involved in sprouting angiogenesis	2/49	94/18800	0.02498	0.079729	0.0449306	VEGFA/NR4A1	2	-1.41421
BP	GO:0002690	positive regulation of leukocyte chemotaxis	2/49	94/18800	0.02498	0.079729	0.0449306	VEGFA/CSF1R	2	0
BP	GO:1905954	positive regulation of lipid localization	2/49	94/18800	0.02498	0.079729	0.0449306	LPL/C3	2	0
BP	GO:0007409	axonogenesis	4/49	430/18800	0.0254634	0.079729	0.0449306	VEGFA/CSF1R/FN1/EGR2	4	0
BP	GO:0048661	positive regulation of smooth muscle cell proliferation	2/49	95/18800	0.0254754	0.079729	0.0449306	HPGD/MMP2	2	0
BP	GO:0050851	antigen receptor-mediated signaling pathway	3/49	244/18800	0.0256742	0.079729	0.0449306	LAPTM5/PTPRC/FCGR2B	3	1.73205
BP	GO:0001542	ovulation from ovarian follicle	1/49	10/18800	0.0257663	0.079729	0.0449306	MMP2	1	1
BP	GO:0010749	regulation of nitric oxide mediated signal transduction	1/49	10/18800	0.0257663	0.079729	0.0449306	VEGFA	1	-1
BP	GO:0032754	positive regulation of interleukin-5 production	1/49	10/18800	0.0257663	0.079729	0.0449306	IL1RL1	1	-1
BP	GO:0033327	Leydig cell differentiation	1/49	10/18800	0.0257663	0.079729	0.0449306	PDGFRA	1	1
BP	GO:0035768	endothelial cell chemotaxis to fibroblast growth factor	1/49	10/18800	0.0257663	0.079729	0.0449306	FGF1	1	-1
BP	GO:0045542	positive regulation of cholesterol biosynthetic process	1/49	10/18800	0.0257663	0.079729	0.0449306	FGF1	1	-1
BP	GO:0048102	autophagic cell death	1/49	10/18800	0.0257663	0.079729	0.0449306	LAPTM5	1	1
BP	GO:0048304	positive regulation of isotype switching to IgG isotypes	1/49	10/18800	0.0257663	0.079729	0.0449306	PTPRC	1	1
BP	GO:0060346	bone trabecula formation	1/49	10/18800	0.0257663	0.079729	0.0449306	MMP2	1	1
BP	GO:0060368	regulation of Fc receptor mediated stimulatory signaling pathway	1/49	10/18800	0.0257663	0.079729	0.0449306	PTPRC	1	1
BP	GO:0060947	cardiac vascular smooth muscle cell differentiation	1/49	10/18800	0.0257663	0.079729	0.0449306	VEGFA	1	-1
BP	GO:0072124	regulation of glomerular mesangial cell proliferation	1/49	10/18800	0.0257663	0.079729	0.0449306	WT1	1	-1
BP	GO:0072203	cell proliferation involved in metanephros development	1/49	10/18800	0.0257663	0.079729	0.0449306	WT1	1	-1
BP	GO:0090037	positive regulation of protein kinase C signaling	1/49	10/18800	0.0257663	0.079729	0.0449306	VEGFA	1	-1
BP	GO:0106120	positive regulation of sterol biosynthetic process	1/49	10/18800	0.0257663	0.079729	0.0449306	FGF1	1	-1
BP	GO:1901725	regulation of histone deacetylase activity	1/49	10/18800	0.0257663	0.079729	0.0449306	VEGFA	1	-1
BP	GO:1905941	positive regulation of gonad development	1/49	10/18800	0.0257663	0.079729	0.0449306	WT1	1	-1
BP	GO:2000018	regulation of male gonad development	1/49	10/18800	0.0257663	0.079729	0.0449306	WT1	1	-1
BP	GO:2000048	negative regulation of cell-cell adhesion mediated by cadherin	1/49	10/18800	0.0257663	0.079729	0.0449306	VEGFA	1	-1
BP	GO:2000347	positive regulation of hepatocyte proliferation	1/49	10/18800	0.0257663	0.079729	0.0449306	FGF1	1	-1
BP	GO:2000425	regulation of apoptotic cell clearance	1/49	10/18800	0.0257663	0.079729	0.0449306	C3	1	1
BP	GO:2000544	regulation of endothelial cell chemotaxis to fibroblast growth factor	1/49	10/18800	0.0257663	0.079729	0.0449306	FGF1	1	-1
BP	GO:1903039	positive regulation of leukocyte cell-cell adhesion	3/49	245/18800	0.0259458	0.0801416	0.0451632	PTPRC/PYCARD/DPP4	3	1.73205
BP	GO:0006898	receptor-mediated endocytosis	3/49	246/18800	0.0262189	0.0808417	0.0455577	VEGFA/C3/FCGR2B	3	0.57735
BP	GO:0045807	positive regulation of endocytosis	2/49	97/18800	0.0264781	0.0814963	0.0459266	VEGFA/C3	2	0
BP	GO:0014706	striated muscle tissue development	3/49	248/18800	0.0267699	0.0816347	0.0460046	WT1/VEGFA/PDGFRA	3	-0.57735
BP	GO:0032479	regulation of type I interferon production	2/49	98/18800	0.0269854	0.0816347	0.0460046	PYCARD/IRF8	2	1.41421
BP	GO:0032606	type I interferon production	2/49	98/18800	0.0269854	0.0816347	0.0460046	PYCARD/IRF8	2	1.41421
BP	GO:0044728	DNA methylation or demethylation	2/49	98/18800	0.0269854	0.0816347	0.0460046	WT1/FOS	2	-1.41421
BP	GO:0060291	long-term synaptic potentiation	2/49	98/18800	0.0269854	0.0816347	0.0460046	TYROBP/MME	2	0
BP	GO:0150115	cell-substrate junction organization	2/49	98/18800	0.0269854	0.0816347	0.0460046	VEGFA/FN1	2	0
BP	GO:0009314	response to radiation	4/49	438/18800	0.0270098	0.0816347	0.0460046	MME/FOS/PTPRC/MMP2	4	0
BP	GO:0045639	positive regulation of myeloid cell differentiation	2/49	99/18800	0.0274967	0.0816347	0.0460046	TYROBP/FOS	2	0
BP	GO:0071560	cellular response to transforming growth factor beta stimulus	3/49	252/18800	0.0278905	0.0816347	0.0460046	COL1A2/FOS/HPGD	3	-0.57735
BP	GO:0050673	epithelial cell proliferation	4/49	443/18800	0.0280046	0.0816347	0.0460046	FGF1/F3/VEGFA/NR4A1	4	-2
BP	GO:0002357	defense response to tumor cell	1/49	11/18800	0.0283069	0.0816347	0.0460046	LAPTM5	1	1
BP	GO:0002551	mast cell chemotaxis	1/49	11/18800	0.0283069	0.0816347	0.0460046	VEGFA	1	-1
BP	GO:0002604	regulation of dendritic cell antigen processing and presentation	1/49	11/18800	0.0283069	0.0816347	0.0460046	FCGR2B	1	1
BP	GO:0002924	negative regulation of humoral immune response mediated by circulating immunoglobulin	1/49	11/18800	0.0283069	0.0816347	0.0460046	FCGR2B	1	1
BP	GO:0019372	lipoxygenase pathway	1/49	11/18800	0.0283069	0.0816347	0.0460046	HPGD	1	-1
BP	GO:0021561	facial nerve development	1/49	11/18800	0.0283069	0.0816347	0.0460046	EGR2	1	-1
BP	GO:0021604	cranial nerve structural organization	1/49	11/18800	0.0283069	0.0816347	0.0460046	EGR2	1	-1
BP	GO:0021610	facial nerve morphogenesis	1/49	11/18800	0.0283069	0.0816347	0.0460046	EGR2	1	-1
BP	GO:0032836	glomerular basement membrane development	1/49	11/18800	0.0283069	0.0816347	0.0460046	WT1	1	-1
BP	GO:0033632	regulation of cell-cell adhesion mediated by integrin	1/49	11/18800	0.0283069	0.0816347	0.0460046	DPP4	1	1
BP	GO:0034145	positive regulation of toll-like receptor 4 signaling pathway	1/49	11/18800	0.0283069	0.0816347	0.0460046	LTF	1	1
BP	GO:0035766	cell chemotaxis to fibroblast growth factor	1/49	11/18800	0.0283069	0.0816347	0.0460046	FGF1	1	-1
BP	GO:0043589	skin morphogenesis	1/49	11/18800	0.0283069	0.0816347	0.0460046	COL1A2	1	1
BP	GO:0046643	regulation of gamma-delta T cell activation	1/49	11/18800	0.0283069	0.0816347	0.0460046	PTPRC	1	1
BP	GO:0051673	membrane disruption in another organism	1/49	11/18800	0.0283069	0.0816347	0.0460046	LTF	1	1
BP	GO:0060923	cardiac muscle cell fate commitment	1/49	11/18800	0.0283069	0.0816347	0.0460046	WT1	1	-1
BP	GO:0071679	commissural neuron axon guidance	1/49	11/18800	0.0283069	0.0816347	0.0460046	VEGFA	1	-1
BP	GO:0071803	positive regulation of podosome assembly	1/49	11/18800	0.0283069	0.0816347	0.0460046	LCP1	1	1
BP	GO:0072110	glomerular mesangial cell proliferation	1/49	11/18800	0.0283069	0.0816347	0.0460046	WT1	1	-1
BP	GO:0090160	Golgi to lysosome transport	1/49	11/18800	0.0283069	0.0816347	0.0460046	LAPTM5	1	1
BP	GO:0097084	vascular associated smooth muscle cell development	1/49	11/18800	0.0283069	0.0816347	0.0460046	VEGFA	1	-1
BP	GO:0097278	complement-dependent cytotoxicity	1/49	11/18800	0.0283069	0.0816347	0.0460046	C3	1	1
BP	GO:0098883	synapse pruning	1/49	11/18800	0.0283069	0.0816347	0.0460046	C3	1	1
BP	GO:1902667	regulation of axon guidance	1/49	11/18800	0.0283069	0.0816347	0.0460046	VEGFA	1	-1
BP	GO:1902950	regulation of dendritic spine maintenance	1/49	11/18800	0.0283069	0.0816347	0.0460046	FCGR2B	1	1
BP	GO:1904847	regulation of cell chemotaxis to fibroblast growth factor	1/49	11/18800	0.0283069	0.0816347	0.0460046	FGF1	1	-1
BP	GO:1990440	positive regulation of transcription from RNA polymerase II promoter in response to endoplasmic reticulum stress	1/49	11/18800	0.0283069	0.0816347	0.0460046	ATF3	1	-1
BP	GO:2000644	regulation of receptor catabolic process	1/49	11/18800	0.0283069	0.0816347	0.0460046	LAPTM5	1	1
BP	GO:0032963	collagen metabolic process	2/49	101/18800	0.0285309	0.0820087	0.0462154	COL1A2/MMP2	2	1.41421
BP	GO:0070167	regulation of biomineral tissue development	2/49	101/18800	0.0285309	0.0820087	0.0462154	LTF/NELL1	2	0
BP	GO:0045927	positive regulation of growth	3/49	256/18800	0.0290359	0.0832367	0.0469074	WT1/VEGFA/FN1	3	-0.57735
BP	GO:1902106	negative regulation of leukocyte differentiation	2/49	102/18800	0.0290539	0.0832367	0.0469074	LTF/FCGR2B	2	1.41421
BP	GO:0006641	triglyceride metabolic process	2/49	103/18800	0.0295807	0.0839319	0.0472992	LPL/C3	2	0
BP	GO:0035282	segmentation	2/49	103/18800	0.0295807	0.0839319	0.0472992	WT1/EGR2	2	-1.41421
BP	GO:0035335	peptidyl-tyrosine dephosphorylation	2/49	103/18800	0.0295807	0.0839319	0.0472992	PTPRC/DUSP5	2	0
BP	GO:0042102	positive regulation of T cell proliferation	2/49	103/18800	0.0295807	0.0839319	0.0472992	PTPRC/PYCARD	2	1.41421
BP	GO:0110149	regulation of biomineralization	2/49	103/18800	0.0295807	0.0839319	0.0472992	LTF/NELL1	2	0
BP	GO:0071559	response to transforming growth factor beta	3/49	258/18800	0.029618	0.0839319	0.0472992	COL1A2/FOS/HPGD	3	-0.57735
BP	GO:0050830	defense response to Gram-positive bacterium	2/49	104/18800	0.0301113	0.0839319	0.0472992	LYZ/PYCARD	2	1.41421
BP	GO:0050730	regulation of peptidyl-tyrosine phosphorylation	3/49	261/18800	0.0305027	0.0839319	0.0472992	VEGFA/CSF1R/PTPRC	3	0.57735
BP	GO:0046425	regulation of receptor signaling pathway via JAK-STAT	2/49	105/18800	0.0306457	0.0839319	0.0472992	IL10RA/PTPRC	2	1.41421
BP	GO:1901890	positive regulation of cell junction assembly	2/49	105/18800	0.0306457	0.0839319	0.0472992	THBS2/VEGFA	2	0
BP	GO:0002638	negative regulation of immunoglobulin production	1/49	12/18800	0.030841	0.0839319	0.0472992	FCGR2B	1	1
BP	GO:0002674	negative regulation of acute inflammatory response	1/49	12/18800	0.030841	0.0839319	0.0472992	FCGR2B	1	1
BP	GO:0002863	positive regulation of inflammatory response to antigenic stimulus	1/49	12/18800	0.030841	0.0839319	0.0472992	C3	1	1
BP	GO:0002887	negative regulation of myeloid leukocyte mediated immunity	1/49	12/18800	0.030841	0.0839319	0.0472992	FCGR2B	1	1
BP	GO:0031953	negative regulation of protein autophosphorylation	1/49	12/18800	0.030841	0.0839319	0.0472992	PTPRC	1	1
BP	GO:0032908	regulation of transforming growth factor beta1 production	1/49	12/18800	0.030841	0.0839319	0.0472992	TYROBP	1	1
BP	GO:0033690	positive regulation of osteoblast proliferation	1/49	12/18800	0.030841	0.0839319	0.0472992	LTF	1	1
BP	GO:0034370	triglyceride-rich lipoprotein particle remodeling	1/49	12/18800	0.030841	0.0839319	0.0472992	LPL	1	-1
BP	GO:0034372	very-low-density lipoprotein particle remodeling	1/49	12/18800	0.030841	0.0839319	0.0472992	LPL	1	-1
BP	GO:0045602	negative regulation of endothelial cell differentiation	1/49	12/18800	0.030841	0.0839319	0.0472992	VEGFA	1	-1
BP	GO:0045916	negative regulation of complement activation	1/49	12/18800	0.030841	0.0839319	0.0472992	VSIG4	1	1
BP	GO:0051639	actin filament network formation	1/49	12/18800	0.030841	0.0839319	0.0472992	LCP1	1	1
BP	GO:0060907	positive regulation of macrophage cytokine production	1/49	12/18800	0.030841	0.0839319	0.0472992	LAPTM5	1	1
BP	GO:0061469	regulation of type B pancreatic cell proliferation	1/49	12/18800	0.030841	0.0839319	0.0472992	NR4A1	1	-1
BP	GO:0061517	macrophage proliferation	1/49	12/18800	0.030841	0.0839319	0.0472992	CSF1R	1	1
BP	GO:0070493	thrombin-activated receptor signaling pathway	1/49	12/18800	0.030841	0.0839319	0.0472992	HPGD	1	-1
BP	GO:0072015	glomerular visceral epithelial cell development	1/49	12/18800	0.030841	0.0839319	0.0472992	NPHS2	1	-1
BP	GO:0072497	mesenchymal stem cell differentiation	1/49	12/18800	0.030841	0.0839319	0.0472992	PDGFRA	1	1
BP	GO:0090205	positive regulation of cholesterol metabolic process	1/49	12/18800	0.030841	0.0839319	0.0472992	FGF1	1	-1
BP	GO:0097531	mast cell migration	1/49	12/18800	0.030841	0.0839319	0.0472992	VEGFA	1	-1
BP	GO:0150065	regulation of deacetylase activity	1/49	12/18800	0.030841	0.0839319	0.0472992	VEGFA	1	-1
BP	GO:1900272	negative regulation of long-term synaptic potentiation	1/49	12/18800	0.030841	0.0839319	0.0472992	TYROBP	1	1
BP	GO:0002443	leukocyte mediated immunity	4/49	457/18800	0.0309064	0.0839784	0.0473254	TYROBP/C3/PTPRC/FCGR2B	4	2
BP	GO:0030217	T cell differentiation	3/49	263/18800	0.0311002	0.0843732	0.0475478	PTPRC/DOCK2/CD3D	3	1.73205
BP	GO:1903707	negative regulation of hemopoiesis	2/49	106/18800	0.0311839	0.0844687	0.0476017	LTF/FCGR2B	2	1.41421
BP	GO:0007611	learning or memory	3/49	264/18800	0.0314013	0.084925	0.0478588	MME/FOS/EGR2	3	-1.73205
BP	GO:0022411	cellular component disassembly	4/49	460/18800	0.0315506	0.0851965	0.0480118	C3/LCP1/MMP2/DPP4	4	2
BP	GO:0051091	positive regulation of DNA-binding transcription factor activity	3/49	265/18800	0.0317039	0.0852726	0.0480547	LTF/VEGFA/PYCARD	3	0.57735
BP	GO:0019882	antigen processing and presentation	2/49	107/18800	0.0317259	0.0852726	0.0480547	PYCARD/FCGR2B	2	1.41421
BP	GO:0033209	tumor necrosis factor-mediated signaling pathway	2/49	107/18800	0.0317259	0.0852726	0.0480547	LAPTM5/PYCARD	2	1.41421
BP	GO:0007389	pattern specification process	4/49	463/18800	0.0322028	0.0864208	0.0487017	WT1/FGF1/C3/EGR2	4	-1
BP	GO:0061387	regulation of extent of cell growth	2/49	108/18800	0.0322716	0.086472	0.0487306	VEGFA/FN1	2	0
BP	GO:0031348	negative regulation of defense response	3/49	268/18800	0.032621	0.0867529	0.0488889	VSIG4/PTPRC/FCGR2B	3	1.73205
BP	GO:0051348	negative regulation of transferase activity	3/49	270/18800	0.0332402	0.0867529	0.0488889	GADD45B/PTPRC/PYCARD	3	0.57735
BP	GO:0001768	establishment of T cell polarity	1/49	13/18800	0.0333686	0.0867529	0.0488889	DOCK2	1	1
BP	GO:0031665	negative regulation of lipopolysaccharide-mediated signaling pathway	1/49	13/18800	0.0333686	0.0867529	0.0488889	LTF	1	1
BP	GO:0033689	negative regulation of osteoblast proliferation	1/49	13/18800	0.0333686	0.0867529	0.0488889	NELL1	1	-1
BP	GO:0036005	response to macrophage colony-stimulating factor	1/49	13/18800	0.0333686	0.0867529	0.0488889	CSF1R	1	1
BP	GO:0036006	cellular response to macrophage colony-stimulating factor stimulus	1/49	13/18800	0.0333686	0.0867529	0.0488889	CSF1R	1	1
BP	GO:0036462	TRAIL-activated apoptotic signaling pathway	1/49	13/18800	0.0333686	0.0867529	0.0488889	ATF3	1	-1
BP	GO:0042492	gamma-delta T cell differentiation	1/49	13/18800	0.0333686	0.0867529	0.0488889	PTPRC	1	1
BP	GO:0060100	positive regulation of phagocytosis, engulfment	1/49	13/18800	0.0333686	0.0867529	0.0488889	C3	1	1
BP	GO:0061418	regulation of transcription from RNA polymerase II promoter in response to hypoxia	1/49	13/18800	0.0333686	0.0867529	0.0488889	VEGFA	1	-1
BP	GO:0061430	bone trabecula morphogenesis	1/49	13/18800	0.0333686	0.0867529	0.0488889	MMP2	1	1
BP	GO:0061744	motor behavior	1/49	13/18800	0.0333686	0.0867529	0.0488889	DPP4	1	1
BP	GO:0072310	glomerular epithelial cell development	1/49	13/18800	0.0333686	0.0867529	0.0488889	NPHS2	1	-1
BP	GO:1903054	negative regulation of extracellular matrix organization	1/49	13/18800	0.0333686	0.0867529	0.0488889	DPP4	1	1
BP	GO:1903265	positive regulation of tumor necrosis factor-mediated signaling pathway	1/49	13/18800	0.0333686	0.0867529	0.0488889	LAPTM5	1	1
BP	GO:1905155	positive regulation of membrane invagination	1/49	13/18800	0.0333686	0.0867529	0.0488889	C3	1	1
BP	GO:2001198	regulation of dendritic cell differentiation	1/49	13/18800	0.0333686	0.0867529	0.0488889	FCGR2B	1	1
BP	GO:0002824	positive regulation of adaptive immune response based on somatic recombination of immune receptors built from immunoglobulin superfamily domains	2/49	110/18800	0.0333742	0.0867529	0.0488889	C3/PTPRC	2	1.41421
BP	GO:0048259	regulation of receptor-mediated endocytosis	2/49	110/18800	0.0333742	0.0867529	0.0488889	VEGFA/C3	2	0
BP	GO:0014066	regulation of phosphatidylinositol 3-kinase signaling	2/49	111/18800	0.0339309	0.0879373	0.0495564	PDGFRA/FN1	2	1.41421
BP	GO:0071347	cellular response to interleukin-1	2/49	111/18800	0.0339309	0.0879373	0.0495564	PYCARD/MMP2	2	1.41421
BP	GO:0002456	T cell mediated immunity	2/49	112/18800	0.0344914	0.0892567	0.0502999	PTPRC/FCGR2B	2	1.41421
BP	GO:0002832	negative regulation of response to biotic stimulus	2/49	113/18800	0.0350554	0.0904472	0.0509708	VSIG4/LTF	2	1.41421
BP	GO:0044344	cellular response to fibroblast growth factor stimulus	2/49	113/18800	0.0350554	0.0904472	0.0509708	FGF1/NR4A1	2	-1.41421
BP	GO:0009991	response to extracellular stimulus	4/49	479/18800	0.0358158	0.0904526	0.0509739	LPL/ATF3/FOS/PTPRC	4	-1
BP	GO:0001767	establishment of lymphocyte polarity	1/49	14/18800	0.0358898	0.0904526	0.0509739	DOCK2	1	1
BP	GO:0001771	immunological synapse formation	1/49	14/18800	0.0358898	0.0904526	0.0509739	DOCK2	1	1
BP	GO:0016322	neuron remodeling	1/49	14/18800	0.0358898	0.0904526	0.0509739	C3	1	1
BP	GO:0032688	negative regulation of interferon-beta production	1/49	14/18800	0.0358898	0.0904526	0.0509739	PYCARD	1	1
BP	GO:0035630	bone mineralization involved in bone maturation	1/49	14/18800	0.0358898	0.0904526	0.0509739	LTF	1	1
BP	GO:0042117	monocyte activation	1/49	14/18800	0.0358898	0.0904526	0.0509739	FN1	1	1
BP	GO:0043301	negative regulation of leukocyte degranulation	1/49	14/18800	0.0358898	0.0904526	0.0509739	FCGR2B	1	1
BP	GO:0044794	positive regulation by host of viral process	1/49	14/18800	0.0358898	0.0904526	0.0509739	CSF1R	1	1
BP	GO:0048302	regulation of isotype switching to IgG isotypes	1/49	14/18800	0.0358898	0.0904526	0.0509739	PTPRC	1	1
BP	GO:0050930	induction of positive chemotaxis	1/49	14/18800	0.0358898	0.0904526	0.0509739	VEGFA	1	-1
BP	GO:0051764	actin crosslink formation	1/49	14/18800	0.0358898	0.0904526	0.0509739	LCP1	1	1
BP	GO:0071801	regulation of podosome assembly	1/49	14/18800	0.0358898	0.0904526	0.0509739	LCP1	1	1
BP	GO:1901722	regulation of cell proliferation involved in kidney development	1/49	14/18800	0.0358898	0.0904526	0.0509739	WT1	1	-1
BP	GO:1902043	positive regulation of extrinsic apoptotic signaling pathway via death domain receptors	1/49	14/18800	0.0358898	0.0904526	0.0509739	ATF3	1	-1
BP	GO:1905939	regulation of gonad development	1/49	14/18800	0.0358898	0.0904526	0.0509739	WT1	1	-1
BP	GO:0051146	striated muscle cell differentiation	3/49	281/18800	0.0367553	0.0921349	0.0519219	WT1/VEGFA/PDGFRA	3	-0.57735
BP	GO:0002286	T cell activation involved in immune response	2/49	116/18800	0.0367692	0.0921349	0.0519219	LCP1/FCGR2B	2	1.41421
BP	GO:0071675	regulation of mononuclear cell migration	2/49	116/18800	0.0367692	0.0921349	0.0519219	CSF1R/PYCARD	2	1.41421
BP	GO:1904892	regulation of receptor signaling pathway via STAT	2/49	116/18800	0.0367692	0.0921349	0.0519219	IL10RA/PTPRC	2	1.41421
BP	GO:0002708	positive regulation of lymphocyte mediated immunity	2/49	117/18800	0.0373475	0.0934494	0.0526627	C3/PTPRC	2	1.41421
BP	GO:0090066	regulation of anatomical structure size	4/49	487/18800	0.0377076	0.0935435	0.0527157	VEGFA/PYCARD/FN1/MMP2	4	1
BP	GO:0034599	cellular response to oxidative stress	3/49	284/18800	0.0377461	0.0935435	0.0527157	PDGFRA/FOS/MMP2	3	0.57735
BP	GO:0002468	dendritic cell antigen processing and presentation	1/49	15/18800	0.0384045	0.0935435	0.0527157	FCGR2B	1	1
BP	GO:0010889	regulation of sequestering of triglyceride	1/49	15/18800	0.0384045	0.0935435	0.0527157	LPL	1	-1
BP	GO:0032905	transforming growth factor beta1 production	1/49	15/18800	0.0384045	0.0935435	0.0527157	TYROBP	1	1
BP	GO:0043129	surfactant homeostasis	1/49	15/18800	0.0384045	0.0935435	0.0527157	VEGFA	1	-1
BP	GO:0044406	adhesion of symbiont to host	1/49	15/18800	0.0384045	0.0935435	0.0527157	LTF	1	1
BP	GO:0044793	negative regulation by host of viral process	1/49	15/18800	0.0384045	0.0935435	0.0527157	LTF	1	1
BP	GO:0048291	isotype switching to IgG isotypes	1/49	15/18800	0.0384045	0.0935435	0.0527157	PTPRC	1	1
BP	GO:0060099	regulation of phagocytosis, engulfment	1/49	15/18800	0.0384045	0.0935435	0.0527157	C3	1	1
BP	GO:0060911	cardiac cell fate commitment	1/49	15/18800	0.0384045	0.0935435	0.0527157	WT1	1	-1
BP	GO:0072075	metanephric mesenchyme development	1/49	15/18800	0.0384045	0.0935435	0.0527157	WT1	1	-1
BP	GO:0072378	blood coagulation, fibrin clot formation	1/49	15/18800	0.0384045	0.0935435	0.0527157	FN1	1	1
BP	GO:1902563	regulation of neutrophil activation	1/49	15/18800	0.0384045	0.0935435	0.0527157	FCGR2B	1	1
BP	GO:1905153	regulation of membrane invagination	1/49	15/18800	0.0384045	0.0935435	0.0527157	C3	1	1
BP	GO:2000345	regulation of hepatocyte proliferation	1/49	15/18800	0.0384045	0.0935435	0.0527157	FGF1	1	-1
BP	GO:2001028	positive regulation of endothelial cell chemotaxis	1/49	15/18800	0.0384045	0.0935435	0.0527157	VEGFA	1	-1
BP	GO:0001666	response to hypoxia	3/49	286/18800	0.0384143	0.0935435	0.0527157	VEGFA/MMP2/DPP4	3	0.57735
BP	GO:0044403	biological process involved in symbiotic interaction	3/49	286/18800	0.0384143	0.0935435	0.0527157	LTF/CSF1R/FN1	3	1.73205
BP	GO:0006304	DNA modification	2/49	119/18800	0.0385148	0.0935435	0.0527157	WT1/FOS	2	-1.41421
BP	GO:0071774	response to fibroblast growth factor	2/49	119/18800	0.0385148	0.0935435	0.0527157	FGF1/NR4A1	2	-1.41421
BP	GO:0002702	positive regulation of production of molecular mediator of immune response	2/49	120/18800	0.0391036	0.0948412	0.0534471	LAPTM5/PTPRC	2	1.41421
BP	GO:0044089	positive regulation of cellular component biogenesis	4/49	494/18800	0.0394099	0.095451	0.0537907	THBS2/VEGFA/PYCARD/LCP1	4	1
BP	GO:0048675	axon extension	2/49	121/18800	0.0396959	0.0958766	0.0540305	VEGFA/FN1	2	0
BP	GO:0071482	cellular response to light stimulus	2/49	121/18800	0.0396959	0.0958766	0.0540305	MME/MMP2	2	0
BP	GO:0022409	positive regulation of cell-cell adhesion	3/49	291/18800	0.0401113	0.0965364	0.0544023	PTPRC/PYCARD/DPP4	3	1.73205
BP	GO:0010811	positive regulation of cell-substrate adhesion	2/49	122/18800	0.0402916	0.0965364	0.0544023	VEGFA/FN1	2	0
BP	GO:0019730	antimicrobial humoral response	2/49	122/18800	0.0402916	0.0965364	0.0544023	LYZ/LTF	2	1.41421
BP	GO:0032355	response to estradiol	2/49	123/18800	0.0408908	0.0965364	0.0544023	HPGD/MMP2	2	0
BP	GO:0001991	regulation of systemic arterial blood pressure by circulatory renin-angiotensin	1/49	16/18800	0.0409128	0.0965364	0.0544023	CPA3	1	1
BP	GO:0002713	negative regulation of B cell mediated immunity	1/49	16/18800	0.0409128	0.0965364	0.0544023	FCGR2B	1	1
BP	GO:0002890	negative regulation of immunoglobulin mediated immune response	1/49	16/18800	0.0409128	0.0965364	0.0544023	FCGR2B	1	1
BP	GO:0010224	response to UV-B	1/49	16/18800	0.0409128	0.0965364	0.0544023	MME	1	-1
BP	GO:0010715	regulation of extracellular matrix disassembly	1/49	16/18800	0.0409128	0.0965364	0.0544023	DPP4	1	1
BP	GO:0014819	regulation of skeletal muscle contraction	1/49	16/18800	0.0409128	0.0965364	0.0544023	NR4A1	1	-1
BP	GO:0018410	C-terminal protein amino acid modification	1/49	16/18800	0.0409128	0.0965364	0.0544023	FOLH1	1	1
BP	GO:0035641	locomotory exploration behavior	1/49	16/18800	0.0409128	0.0965364	0.0544023	DPP4	1	1
BP	GO:0035970	peptidyl-threonine dephosphorylation	1/49	16/18800	0.0409128	0.0965364	0.0544023	DUSP5	1	-1
BP	GO:0050872	white fat cell differentiation	1/49	16/18800	0.0409128	0.0965364	0.0544023	PDGFRA	1	1
BP	GO:0060841	venous blood vessel development	1/49	16/18800	0.0409128	0.0965364	0.0544023	VEGFA	1	-1
BP	GO:0072109	glomerular mesangium development	1/49	16/18800	0.0409128	0.0965364	0.0544023	WT1	1	-1
BP	GO:1901163	regulation of trophoblast cell migration	1/49	16/18800	0.0409128	0.0965364	0.0544023	VEGFA	1	-1
BP	GO:0048511	rhythmic process	3/49	297/18800	0.0421975	0.0994329	0.0560347	PDGFRA/MMP2/EGR2	3	0.57735
BP	GO:0036293	response to decreased oxygen levels	3/49	299/18800	0.042905	0.0996017	0.0561298	VEGFA/MMP2/DPP4	3	0.57735
BP	GO:0050852	T cell receptor signaling pathway	2/49	127/18800	0.043321	0.0996017	0.0561298	LAPTM5/PTPRC	2	1.41421
BP	GO:0010934	macrophage cytokine production	1/49	17/18800	0.0434147	0.0996017	0.0561298	LAPTM5	1	1
BP	GO:0010935	regulation of macrophage cytokine production	1/49	17/18800	0.0434147	0.0996017	0.0561298	LAPTM5	1	1
BP	GO:0021783	preganglionic parasympathetic fiber development	1/49	17/18800	0.0434147	0.0996017	0.0561298	EGR2	1	-1
BP	GO:0033631	cell-cell adhesion mediated by integrin	1/49	17/18800	0.0434147	0.0996017	0.0561298	DPP4	1	1
BP	GO:0043117	positive regulation of vascular permeability	1/49	17/18800	0.0434147	0.0996017	0.0561298	VEGFA	1	-1
BP	GO:0045217	cell-cell junction maintenance	1/49	17/18800	0.0434147	0.0996017	0.0561298	CSF1R	1	1
BP	GO:0048532	anatomical structure arrangement	1/49	17/18800	0.0434147	0.0996017	0.0561298	EGR2	1	-1
BP	GO:0048557	embryonic digestive tract morphogenesis	1/49	17/18800	0.0434147	0.0996017	0.0561298	PDGFRA	1	1
BP	GO:0048569	post-embryonic animal organ development	1/49	17/18800	0.0434147	0.0996017	0.0561298	VEGFA	1	-1
BP	GO:0048875	chemical homeostasis within a tissue	1/49	17/18800	0.0434147	0.0996017	0.0561298	VEGFA	1	-1
BP	GO:0061450	trophoblast cell migration	1/49	17/18800	0.0434147	0.0996017	0.0561298	VEGFA	1	-1
BP	GO:0070206	protein trimerization	1/49	17/18800	0.0434147	0.0996017	0.0561298	COL1A2	1	1
BP	GO:0072376	protein activation cascade	1/49	17/18800	0.0434147	0.0996017	0.0561298	FN1	1	1
BP	GO:0090036	regulation of protein kinase C signaling	1/49	17/18800	0.0434147	0.0996017	0.0561298	VEGFA	1	-1
BP	GO:0090399	replicative senescence	1/49	17/18800	0.0434147	0.0996017	0.0561298	MME	1	-1
BP	GO:1901550	regulation of endothelial cell development	1/49	17/18800	0.0434147	0.0996017	0.0561298	VEGFA	1	-1
BP	GO:1901569	fatty acid derivative catabolic process	1/49	17/18800	0.0434147	0.0996017	0.0561298	HPGD	1	-1
BP	GO:1903140	regulation of establishment of endothelial barrier	1/49	17/18800	0.0434147	0.0996017	0.0561298	VEGFA	1	-1
CC	GO:0034774	secretory granule lumen	8/49	322/19594	1.22386e-06	5.44762e-05	4.14414e-05	LYZ/LTF/VEGFA/C3/PYCARD/CFD/FN1/DOCK2	8	2.12132
CC	GO:0060205	cytoplasmic vesicle lumen	8/49	325/19594	1.31178e-06	5.44762e-05	4.14414e-05	LYZ/LTF/VEGFA/C3/PYCARD/CFD/FN1/DOCK2	8	2.12132
CC	GO:0031983	vesicle lumen	8/49	327/19594	1.37335e-06	5.44762e-05	4.14414e-05	LYZ/LTF/VEGFA/C3/PYCARD/CFD/FN1/DOCK2	8	2.12132
CC	GO:0062023	collagen-containing extracellular matrix	8/49	429/19594	1.01596e-05	0.000302249	0.000229928	F3/COL6A3/TGFBI/COL1A2/THBS2/FN1/CPA3/MMP2	8	2.12132
CC	GO:0031091	platelet alpha granule	4/49	91/19594	7.86117e-05	0.00187096	0.00142329	THBS2/VEGFA/CFD/FN1	4	1
CC	GO:0009897	external side of plasma membrane	7/49	455/19594	0.000128542	0.00254941	0.0019394	F3/PDGFRA/IL1RL1/CD48/PTPRC/FCGR2B/CD3D	7	1.13389
CC	GO:0035580	specific granule lumen	3/49	62/19594	0.000501064	0.00851809	0.00647993	LYZ/LTF/DOCK2	3	1.73205
CC	GO:0031093	platelet alpha granule lumen	3/49	67/19594	0.000629135	0.00935838	0.00711916	VEGFA/CFD/FN1	3	0.57735
CC	GO:0045121	membrane raft	5/49	326/19594	0.00129417	0.0156106	0.0118754	NPHS2/MME/CD48/PTPRC/DPP4	5	0.447214
CC	GO:0098857	membrane microdomain	5/49	327/19594	0.00131181	0.0156106	0.0118754	NPHS2/MME/CD48/PTPRC/DPP4	5	0.447214
CC	GO:0035578	azurophil granule lumen	3/49	91/19594	0.00152976	0.0165493	0.0125894	LYZ/C3/PYCARD	3	1.73205
CC	GO:0005604	basement membrane	3/49	95/19594	0.00173079	0.0171637	0.0130568	TGFBI/THBS2/FN1	3	1.73205
CC	GO:0005925	focal adhesion	5/49	419/19594	0.00384337	0.0351816	0.0267635	MME/IL1RL1/PTPRC/LCP1/DPP4	5	0.447214
CC	GO:0030055	cell-substrate junction	5/49	428/19594	0.00420539	0.0357459	0.0271928	MME/IL1RL1/PTPRC/LCP1/DPP4	5	0.447214
CC	GO:0005766	primary lysosome	3/49	155/19594	0.00685453	0.0497559	0.0378506	LYZ/C3/PYCARD	3	1.73205
CC	GO:0042582	azurophil granule	3/49	155/19594	0.00685453	0.0497559	0.0378506	LYZ/C3/PYCARD	3	1.73205
CC	GO:0042581	specific granule	3/49	160/19594	0.00747876	0.0497559	0.0378506	LYZ/LTF/DOCK2	3	1.73205
CC	GO:0005788	endoplasmic reticulum lumen	4/49	311/19594	0.0075261	0.0497559	0.0378506	COL6A3/COL1A2/C3/FN1	4	2
CC	GO:1904724	tertiary granule lumen	2/49	55/19594	0.00836094	0.0523659	0.0398361	LYZ/LTF	2	1.41421
CC	GO:0005775	vacuolar lumen	3/49	174/19594	0.00940171	0.0559401	0.0425551	LYZ/C3/PYCARD	3	1.73205
CC	GO:0098858	actin-based cell projection	3/49	217/19594	0.0169843	0.0962441	0.0732153	PDGFRA/ARL4C/LCP1	3	1.73205
MF	GO:0008201	heparin binding	8/49	168/18410	1.33464e-08	2.49578e-06	1.47513e-06	FGF1/LPL/THBS2/LTF/VEGFA/NELL1/PTPRC/FN1	8	0
MF	GO:0005539	glycosaminoglycan binding	8/49	234/18410	1.73978e-07	1.62669e-05	9.61457e-06	FGF1/LPL/THBS2/LTF/VEGFA/NELL1/PTPRC/FN1	8	0
MF	GO:1901681	sulfur compound binding	8/49	267/18410	4.75163e-07	2.96185e-05	1.7506e-05	FGF1/LPL/THBS2/LTF/VEGFA/NELL1/PTPRC/FN1	8	0
MF	GO:0061134	peptidase regulator activity	7/49	230/18410	2.3837e-06	0.000111438	6.58655e-05	COL6A3/LTF/C3/RARRES1/PYCARD/TNFAIP8/FN1	7	2.64575
MF	GO:0008236	serine-type peptidase activity	6/49	191/18410	1.11247e-05	0.000390135	0.000230589	DPP6/F3/LTF/CFD/MMP2/DPP4	6	0.816497
MF	GO:0017171	serine hydrolase activity	6/49	195/18410	1.25177e-05	0.000390135	0.000230589	DPP6/F3/LTF/CFD/MMP2/DPP4	6	0.816497
MF	GO:0002020	protease binding	5/49	136/18410	3.00142e-05	0.000801808	0.000473909	F3/COL1A2/PYCARD/FN1/DPP4	5	1.34164
MF	GO:0005201	extracellular matrix structural constituent	5/49	172/18410	9.18279e-05	0.00196835	0.00116339	COL6A3/TGFBI/COL1A2/THBS2/FN1	5	2.23607
MF	GO:0004252	serine-type endopeptidase activity	5/49	174/18410	9.69719e-05	0.00196835	0.00116339	F3/LTF/CFD/MMP2/DPP4	5	1.34164
MF	GO:0004866	endopeptidase inhibitor activity	5/49	180/18410	0.000113743	0.00196835	0.00116339	COL6A3/LTF/C3/RARRES1/TNFAIP8	5	2.23607
MF	GO:0043394	proteoglycan binding	3/49	36/18410	0.00011893	0.00196835	0.00116339	LPL/PTPRC/FN1	3	0.57735
MF	GO:0030414	peptidase inhibitor activity	5/49	187/18410	0.000136032	0.00196835	0.00116339	COL6A3/LTF/C3/RARRES1/TNFAIP8	5	2.23607
MF	GO:0004175	endopeptidase activity	7/49	432/18410	0.000136837	0.00196835	0.00116339	F3/LTF/MME/PYCARD/CFD/MMP2/DPP4	7	1.13389
MF	GO:0008238	exopeptidase activity	4/49	102/18410	0.000155379	0.0020137	0.0011902	MME/FOLH1/CPA3/DPP4	4	1
MF	GO:0061135	endopeptidase regulator activity	5/49	194/18410	0.000161527	0.0020137	0.0011902	COL6A3/LTF/C3/RARRES1/TNFAIP8	5	2.23607
MF	GO:0048407	platelet-derived growth factor binding	2/49	11/18410	0.000375891	0.00439322	0.00259661	COL1A2/PDGFRA	2	1.41421
MF	GO:0070851	growth factor receptor binding	4/49	139/18410	0.00050661	0.00557271	0.00329375	FGF1/VEGFA/PDGFRA/PYCARD	4	0
MF	GO:0005161	platelet-derived growth factor receptor binding	2/49	14/18410	0.000618764	0.00631391	0.00373183	VEGFA/PDGFRA	2	0
MF	GO:0140375	immune receptor activity	4/49	148/18410	0.00064152	0.00631391	0.00373183	F3/IL1RL1/IL10RA/FCGR2B	4	0
MF	GO:0005178	integrin binding	4/49	156/18410	0.000781298	0.00730514	0.0043177	FGF1/TGFBI/FN1/LCP1	4	1
MF	GO:0043395	heparan sulfate proteoglycan binding	2/49	18/18410	0.00103329	0.0092012	0.00543837	LPL/PTPRC	2	0
MF	GO:0001228	DNA-binding transcription activator activity, RNA polymerase II-specific	6/49	462/18410	0.00135566	0.0115177	0.00680755	WT1/FOSB/ATF3/FOS/NR4A1/EGR2	6	-2.44949
MF	GO:0001216	DNA-binding transcription activator activity	6/49	466/18410	0.00141662	0.0115177	0.00680755	WT1/FOSB/ATF3/FOS/NR4A1/EGR2	6	-2.44949
MF	GO:0008237	metallopeptidase activity	4/49	189/18410	0.00158948	0.0123847	0.00731998	MME/FOLH1/CPA3/MMP2	4	1
MF	GO:0004896	cytokine receptor activity	3/49	97/18410	0.00219166	0.0163936	0.00968943	F3/IL1RL1/IL10RA	3	-0.57735
MF	GO:0004181	metallocarboxypeptidase activity	2/49	29/18410	0.00269121	0.019356	0.0114404	FOLH1/CPA3	2	1.41421
MF	GO:0001968	fibronectin binding	2/49	31/18410	0.00307187	0.0212755	0.0125749	VEGFA/MMP2	2	0
MF	GO:0004857	enzyme inhibitor activity	5/49	390/18410	0.00368936	0.0246396	0.0145632	COL6A3/LTF/C3/RARRES1/TNFAIP8	5	2.23607
MF	GO:0043028	cysteine-type endopeptidase regulator activity involved in apoptotic process	2/49	40/18410	0.00507485	0.032724	0.0193415	PYCARD/TNFAIP8	2	1.41421
MF	GO:0030020	extracellular matrix structural constituent conferring tensile strength	2/49	41/18410	0.00532608	0.0331992	0.0196224	COL6A3/COL1A2	2	1.41421
MF	GO:0016504	peptidase activator activity	2/49	43/18410	0.00584537	0.0344539	0.020364	PYCARD/FN1	2	1.41421
MF	GO:0019838	growth factor binding	3/49	139/18410	0.00602197	0.0344539	0.020364	COL1A2/PDGFRA/IL10RA	3	1.73205
MF	GO:0004180	carboxypeptidase activity	2/49	44/18410	0.00611337	0.0344539	0.020364	FOLH1/CPA3	2	1.41421
MF	GO:0019955	cytokine binding	3/49	141/18410	0.00626435	0.0344539	0.020364	CSF1R/IL1RL1/IL10RA	3	0.57735
MF	GO:0050840	extracellular matrix binding	2/49	55/18410	0.00941986	0.050329	0.0297469	TGFBI/VEGFA	2	0
MF	GO:0004869	cysteine-type endopeptidase inhibitor activity	2/49	56/18410	0.00975227	0.0506576	0.0299412	LTF/TNFAIP8	2	1.41421
MF	GO:0004714	transmembrane receptor protein tyrosine kinase activity	2/49	60/18410	0.0111334	0.0562688	0.0332577	CSF1R/PDGFRA	2	1.41421
MF	GO:0005518	collagen binding	2/49	68/18410	0.0141369	0.0695683	0.0411183	TGFBI/FN1	2	1.41421
MF	GO:0008235	metalloexopeptidase activity	2/49	72/18410	0.0157556	0.0755463	0.0446516	FOLH1/CPA3	2	1.41421
MF	GO:0046332	SMAD binding	2/49	78/18410	0.0183252	0.0856076	0.0505984	COL1A2/FOS	2	0
MF	GO:0019199	transmembrane receptor protein kinase activity	2/49	79/18410	0.0187696	0.0856076	0.0505984	CSF1R/PDGFRA	2	1.41421
KEGG	hsa04151	PI3K-Akt signaling pathway	9/38	354/8164	2.61093e-05	0.00333054	0.00265515	FGF1/COL6A3/COL1A2/THBS2/VEGFA/CSF1R/PDGFRA/NR4A1/FN1	9	1
KEGG	hsa04010	MAPK signaling pathway	8/38	294/8164	4.89785e-05	0.00333054	0.00265515	FGF1/VEGFA/CSF1R/PDGFRA/FOS/GADD45B/DUSP5/NR4A1	8	-1.41421
KEGG	hsa04933	AGE-RAGE signaling pathway in diabetic complications	5/38	100/8164	9.08332e-05	0.00355478	0.00283392	F3/COL1A2/VEGFA/FN1/MMP2	5	0.447214
KEGG	hsa04974	Protein digestion and absorption	5/38	103/8164	0.000104552	0.00355478	0.00283392	COL6A3/COL1A2/MME/CPA3/DPP4	5	1.34164
KEGG	hsa04380	Osteoclast differentiation	5/38	128/8164	0.000290394	0.00670086	0.00534201	TYROBP/FOSB/CSF1R/FOS/FCGR2B	5	0.447214
KEGG	hsa04510	Focal adhesion	6/38	201/8164	0.000295626	0.00670086	0.00534201	COL6A3/COL1A2/THBS2/VEGFA/PDGFRA/FN1	6	1.63299
KEGG	hsa05133	Pertussis	4/38	76/8164	0.000402743	0.00782473	0.00623798	C3/FOS/PYCARD/IRF8	4	1
KEGG	hsa04610	Complement and coagulation cascades	4/38	85/8164	0.000616853	0.0104865	0.00835998	F3/VSIG4/C3/CFD	4	1
KEGG	hsa04512	ECM-receptor interaction	4/38	88/8164	0.000703357	0.0106285	0.00847319	COL6A3/COL1A2/THBS2/FN1	4	2
KEGG	hsa04926	Relaxin signaling pathway	4/38	129/8164	0.00289774	0.0394093	0.0314176	COL1A2/VEGFA/FOS/MMP2	4	0
KEGG	hsa05218	Melanoma	3/38	72/8164	0.00444771	0.0549899	0.0438387	FGF1/PDGFRA/GADD45B	3	-0.57735
KEGG	hsa04614	Renin-angiotensin system	2/38	23/8164	0.00501847	0.056876	0.0453423	MME/CPA3	2	0
KEGG	hsa05150	Staphylococcus aureus infection	3/38	96/8164	0.00987039	0.0981111	0.0782155	C3/CFD/FCGR2B	3	1.73205
KEGG	hsa04640	Hematopoietic cell lineage	3/38	99/8164	0.0107324	0.0981111	0.0782155	MME/CSF1R/CD3D	3	0.57735
KEGG	hsa05142	Chagas disease	3/38	102/8164	0.011637	0.0981111	0.0782155	C3/FOS/CD3D	3	0.57735
KEGG	hsa05202	Transcriptional misregulation in cancer	4/38	193/8164	0.0119304	0.0981111	0.0782155	WT1/CSF1R/GADD45B/HPGD	4	-1
KEGG	hsa04660	T cell receptor signaling pathway	3/38	104/8164	0.0122639	0.0981111	0.0782155	FOS/PTPRC/CD3D	3	0.57735
