# Supplementary material for: Screening Autophagy‐Related DKD Biomarkers Based on Bulk RNA and Single‐Cell Analysis and Uncovering Their Regulatory Mechanisms in DKD Renal Fibrosis
Source: J Diabetes Res. 2026 Apr 7;2026:3768039. doi: 10.1155/jdr/3768039 (PMC13054842; doi:10.1155/jdr/3768039)
Supplement: Supplementary file 3 — Supporting Information 3 File S2. The dimension‐reduced coordinates of Principal Component 1 (PC1) and Principal Component 2 (PC2) for each sample. [file JDR-2026-3768039-s003.xlsx]

## Sheet: GSE142025
sample	PC1	PC2
GSM4217808	-73.5715	38.5326
GSM4217809	-91.9327	12.8262
GSM4217810	-83.617	25.5832
GSM4217811	-81.3469	35.592
GSM4217812	-91.122	21.175
GSM4217813	-84.27	26.5885
GSM4217814	-54.7794	38.3081
GSM4217815	-78.3577	24.74
GSM4217816	-65.6903	30.0669
GSM4217781	49.6428	25.8959
GSM4217782	47.2761	13.813
GSM4217783	-37.4786	13.1265
GSM4217784	29.9105	40.918
GSM4217785	104.321	23.5486
GSM4217786	53.8071	-129.418
GSM4217787	138.349	78.0465
GSM4217788	124.71	-36.5152
GSM4217789	73.5602	-29.8361
GSM4217790	18.1701	17.4231
GSM4217791	42.4557	43.2879
GSM4217792	-25.7252	23.7627
GSM4217793	83.0837	-37.6266
GSM4217794	52.8787	41.0639
GSM4217795	116.054	43.9777
GSM4217796	91.8139	35.9883
GSM4217797	-72.606	-95.7132
GSM4217798	63.6138	-88.4381
GSM4217799	98.5493	38.0835
GSM4217800	18.1332	5.59285
GSM4217801	7.39507	-188.306
GSM4217802	-52.2848	-8.87326
GSM4217803	-79.6956	0.393141
GSM4217804	-62.2616	-1.03077
GSM4217805	-73.7354	-9.86271
GSM4217806	-43.1555	-79.3482
GSM4217807	-62.0952	6.63366

## Sheet: GSE47183_GSE32591
sample	PC1	PC2
GSM807921	40.0681	-7.17872
GSM807922	49.4032	10.1391
GSM807923	44.9297	-0.988462
GSM807924	40.6015	44.4139
GSM807925	34.7926	15.0191
GSM807926	42.5136	-5.33849
GSM807927	38.8838	0.182767
GSM807928	37.7963	-8.19337
GSM807929	40.9448	-12.5716
GSM807930	39.1376	-0.268052
GSM807931	54.4805	-13.4607
GSM807932	50.4242	-14.5353
GSM807933	50.9985	6.90428
GSM807934	45.4951	8.50444
GSM1146269	-39.1194	-32.6886
GSM1146270	-73.3809	18.9381
GSM1146271	4.96472	-6.95481
GSM1146272	-66.7402	108.03
GSM1146273	-78.4738	-80.3021
GSM1146274	-19.4919	25.6012
GSM1146275	-52.154	-21.3513
GSM1146201	-3.30284	-33.2027
GSM1146202	-74.0734	-30.9644
GSM1146203	-2.89006	-50.1967
GSM1146204	-26.8849	35.4907
GSM1146205	-72.3334	41.6495
GSM1146206	-22.6949	23.2642
GSM1146207	-83.8945	-19.9417
