# Supplementary material for: Screening Autophagy‐Related DKD Biomarkers Based on Bulk RNA and Single‐Cell Analysis and Uncovering Their Regulatory Mechanisms in DKD Renal Fibrosis
Source: J Diabetes Res. 2026 Apr 7;2026:3768039. doi: 10.1155/jdr/3768039 (PMC13054842; doi:10.1155/jdr/3768039)
Supplement: Supplementary file 4 — Supporting Information 4 File S3. Complete list of DEGs. [file JDR-2026-3768039-s004.xlsx]

## Sheet: GSE142025
id	logFC	AveExpr	t	P.Value	adj.P.Val	B
FOSB	-5.75493	7.28755	-8.81748	1.60719e-10	1.02256e-07	13.9717
NR4A1	-4.77126	10.933	-18.3573	7.38893e-20	1.17528e-15	33.764
FOS	-4.63291	10.4334	-9.99191	6.3732e-12	1.10496e-08	17.059
NR4A2	-4.22489	7.3677	-15.6296	1.28514e-17	1.02207e-13	29.227
EGR1	-4.02637	10.7058	-9.66693	1.52928e-11	2.02705e-08	16.2243
ATF3	-3.59939	8.92301	-12.8846	4.78824e-15	1.52323e-11	23.826
GREM1	3.54118	4.87874	6.13633	4.57704e-07	2.60243e-05	6.29314
CFHR1	3.3066	5.74287	5.47142	3.54031e-06	9.44813e-05	4.31569
COL6A5	3.27025	4.36124	4.48152	7.24084e-05	0.000705284	1.4119
CCL19	3.25745	8.73449	4.21221	0.000161634	0.00124321	0.644521
NR4A3	-3.256	8.39375	-11.588	1.0568e-13	2.40135e-10	20.9382
DCANP1	3.22248	5.53591	5.0719	1.20685e-05	0.00021593	3.13296
SRRM4	-3.21491	5.23913	-3.99657	0.000304655	0.00193524	0.0411763
RGS1	-3.19359	5.58998	-5.67346	1.90096e-06	6.29932e-05	4.91634
ADIPOQ	3.18647	3.36806	2.7119	0.0101926	0.0266913	-3.23364
DUSP1	-3.16729	11.2908	-13.9725	4.15847e-16	2.20482e-12	26.077
KLK1	-3.14501	8.23909	-3.55432	0.00108173	0.00484265	-1.15668
CIDEC	2.92827	3.03683	2.9662	0.00532804	0.0161118	-2.64084
PAX5	2.89421	6.51489	3.4459	0.00146395	0.00605921	-1.44066
SPDYE7P	-2.8916	4.07513	-3.73145	0.000655065	0.0033622	-0.684045
IGLL5	2.86417	11.3384	3.367	0.00182043	0.00710569	-1.6446
TIFAB	2.7762	4.84919	4.83121	2.51559e-05	0.000346433	2.42622
SCARA5	2.76488	6.61894	6.64277	9.7193e-08	9.59555e-06	7.79237
HSPA1B	-2.7161	3.93468	-5.4205	4.1406e-06	0.000105376	4.16449
USP9Y	-2.68881	8.56262	-1.47549	0.148777	0.226585	-5.53858
MROH2B	2.66496	5.75084	5.55849	2.70812e-06	7.80267e-05	4.57445
SERPINA3	2.63422	8.74268	4.41161	8.92873e-05	0.000812938	1.21138
TUSC5	2.63133	3.70634	2.55613	0.0149509	0.0360045	-3.5796
CCL21	2.62458	9.86605	4.60871	4.9374e-05	0.000539384	1.7788
IRF4	2.61952	8.5427	4.07567	0.00024171	0.00163602	0.261209
SFRP2	2.61504	7.6365	5.25985	6.78345e-06	0.0001472	3.68821
ABCA13	2.61145	7.17138	4.76365	3.08883e-05	0.000395898	2.22897
FCRL2	2.59684	5.61487	4.32558	0.000115434	0.000968497	0.965845
LTF	2.57267	11.7374	3.36342	0.00183844	0.00716369	-1.65381
RNR1	-2.57033	10.2154	-5.97406	7.53658e-07	3.53597e-05	5.81075
XIST	2.56937	7.48021	1.0735	0.290191	0.386807	-6.03245
TUBB3	2.52492	6.9714	3.81626	0.000513704	0.00281855	-0.454231
FER1L6-AS2	-2.51628	3.88195	-4.08099	0.000237961	0.00162029	0.276082
SAA1	2.51291	5.91512	3.16701	0.00313367	0.0106414	-2.15044
REG1A	2.51004	7.40298	3.22488	0.00268177	0.00948971	-2.00579
DDX3Y	-2.5089	7.95247	-1.4045	0.168743	0.25104	-5.63604
TRIM50	-2.50558	8.03607	-4.17208	0.000181991	0.0013489	0.531433
HIST1H4L	2.50414	5.55998	6.03083	6.32942e-07	3.21648e-05	5.97958
FAM95A	-2.46466	4.14864	-2.86107	0.00699009	0.0198792	-2.88993
MEOX1	2.46453	4.48556	5.69928	1.75566e-06	6.03143e-05	4.99318
ACKR1	2.45717	8.48103	4.29768	0.000125429	0.00103034	0.886529
SLPI	2.44811	8.67318	4.11543	0.00021506	0.0015116	0.372392
CLEC4C	2.43745	3.41213	3.11171	0.00363245	0.0119203	-2.28733
MYH7	2.43509	4.21616	2.47923	0.0179869	0.0416811	-3.74522
SIRPG-AS1	2.43	4.11178	4.26553	0.000138002	0.00110502	0.79533
HLA-DRB5	2.4292	9.30096	1.97405	0.0560899	0.103908	-4.73928
RNR2	-2.41023	10.5057	-6.32132	2.59507e-07	1.83454e-05	6.84213
UTY	-2.39661	8.47641	-1.36632	0.180317	0.264733	-5.68668
LILRA4	2.38992	5.27509	3.50672	0.00123593	0.00533481	-1.28187
CADM3-AS1	2.38931	4.15203	4.70149	3.7296e-05	0.000446374	2.04796
EGR3	-2.37656	6.55679	-6.14462	4.46206e-07	2.5805e-05	6.31775
TRPM6	-2.35265	9.86683	-4.33698	0.000111578	0.000947651	0.998313
ZFP36	-2.3496	11.7314	-9.57365	1.97102e-11	2.37872e-08	15.9819
CNR2	2.33575	4.82316	3.81781	0.000511417	0.00281069	-0.450007
SPIB	2.33288	7.05336	3.80411	0.000531962	0.00288945	-0.487276
HMGN5	-2.32096	6.85389	-5.72954	1.5995e-06	5.65497e-05	5.08321
CD79A	2.31146	7.45836	3.77889	0.00057191	0.00304648	-0.555762
CADM3	2.31003	6.88683	4.99282	1.53698e-05	0.000251514	2.90014
MZB1	2.29259	8.19273	3.6657	0.000789907	0.00384935	-0.860682
ANKRD20A8P	-2.2787	4.93644	-3.12091	0.00354458	0.0116947	-2.26465
MYBPC2	2.27492	5.3697	4.04986	0.000260706	0.00172739	0.189245
MFAP5	2.26801	5.18251	3.07565	0.00399725	0.0128523	-2.37585
WISP2	2.26218	4.42477	5.00564	1.47794e-05	0.0002459	2.93784
FER1L6-AS1	-2.26101	5.33391	-4.01835	0.000285881	0.00183967	0.10161
VCAN	2.2603	12.2912	3.96134	0.00033759	0.00208286	-0.0563048
CYR61	-2.24892	11.5289	-9.53748	2.17549e-11	2.37872e-08	15.8876
KDM5D	-2.2349	8.57811	-1.15278	0.256601	0.351187	-5.9464
REG3G	2.229	4.27013	3.04	0.00439177	0.0138465	-2.46279
GUCY2EP	-2.2287	5.67298	-4.65393	4.30689e-05	0.000491078	1.90984
CD1C	2.22854	7.462	4.80725	2.70576e-05	0.000362271	2.35618
CHI3L2	2.22719	5.55226	4.61596	4.83043e-05	0.000530902	1.7998
NDNF	-2.20135	10.6515	-4.075	0.000242181	0.00163712	0.259354
TMEM132D	2.19321	4.5542	3.35209	0.00189654	0.00733441	-1.68288
FAM30A	2.19132	7.99469	3.17054	0.00310415	0.010573	-2.14165
CCR2	2.18551	8.52381	4.9453	1.77695e-05	0.000276287	2.76052
ATF6B	2.17676	5.23475	2.22318	0.0325727	0.0668604	-4.27032
FMN2	-2.17256	7.97786	-4.7748	2.98605e-05	0.000385833	2.26148
FCRL5	2.16144	7.3348	3.16539	0.00314735	0.010681	-2.15448
CFD	2.15954	9.05919	7.05758	2.76459e-08	3.99501e-06	9.00853
PRRX1	2.15567	7.67947	5.33802	5.33544e-06	0.0001261	3.91982
RNF17	-2.15443	2.12607	-3.00151	0.00485875	0.0149861	-2.55597
TTTY14	-2.14544	6.25295	-1.42497	0.162781	0.24378	-5.60837
SCEL	2.14136	4.07027	3.58599	0.000989559	0.0045347	-1.07293
G6PC	-2.1278	12.8826	-4.72193	3.50554e-05	0.000426619	2.10744
PLA2G2A	2.12615	2.94006	2.57593	0.0142494	0.0347305	-3.53639
CR2	-2.1236	9.07068	-3.75074	0.000619921	0.00322516	-0.631954
ALB	-2.12148	11.7553	-2.86113	0.006989	0.0198792	-2.88979
ASB15	-2.12092	8.49145	-3.49953	0.001261	0.00541949	-1.30072
HAS2	2.11769	6.06381	5.36162	4.96225e-06	0.000118778	3.98979
GPRC6A	-2.10779	4.57955	-3.45299	0.00143542	0.0059691	-1.42222
CD3D	2.10607	6.48164	4.287	0.000129474	0.00105072	0.856219
PDK4	-2.09758	10.6741	-7.38901	1.02279e-08	2.15661e-06	9.96976
ADCYAP1R1	2.08754	4.39614	4.96251	1.68602e-05	0.000266844	2.81106
MUC13	-2.08537	9.38492	-3.11239	0.00362587	0.0119036	-2.28565
FAP	2.08487	5.66755	3.97024	0.000328954	0.0020399	-0.0317029
FCER2	2.08387	4.7453	3.43816	0.0014957	0.00615075	-1.46076
CXCL6	2.07284	6.36502	2.69795	0.0105533	0.0274121	-3.26519
CFB	-2.07162	4.21183	-1.80834	0.0789166	0.135997	-5.02645
CLEC10A	2.05905	8.74208	4.46164	7.6858e-05	0.000733795	1.35481
CTSG	2.05038	5.82079	3.58569	0.000990397	0.00453549	-1.07373
LCN2	2.04994	6.56473	3.19549	0.00290296	0.0100708	-2.07944
SIGLEC6	2.04577	5.98718	4.16603	0.000185272	0.00136369	0.514402
STMN2	2.04425	2.39335	3.32401	0.00204821	0.00774213	-1.75471
CYP26B1	-2.037	9.50816	-6.43743	1.81889e-07	1.43339e-05	7.18599
IRX6	2.03664	6.25369	5.40451	4.34925e-06	0.000109288	4.11704
IGFBP1	-2.03574	4.19581	-3.68077	0.000756799	0.00373376	-0.820303
CPA4	2.03302	4.57381	3.31144	0.00211983	0.00795235	-1.78678
FCRL1	2.03139	6.6056	2.9965	0.00492288	0.0151428	-2.56804
TNS4	-2.03016	7.45225	-4.62591	4.68753e-05	0.000521398	1.8286
GDF15	-2.02998	10.4595	-7.75955	3.40741e-09	1.0302e-06	11.0312
DHRS9	2.02678	4.74045	3.54699	0.00110421	0.00492388	-1.17601
HCRTR2	-2.02198	3.40965	-2.90697	0.00621222	0.0181572	-2.78186
RPS4Y1	-2.02118	8.55673	-1.05148	0.30005	0.396724	-6.05534
GC	-2.0103	5.92627	-2.76397	0.00894518	0.0240755	-3.115
JUN	-2.01019	12.0543	-7.3976	9.96907e-09	2.15661e-06	9.99453
CD48	2.00841	8.425	4.03735	0.000270426	0.0017701	0.154442
GSTT1	-2.00663	7.71681	-1.09793	0.279526	0.376218	-6.00654
CALB1	-2.00469	11.4951	-3.97211	0.000327167	0.00203278	-0.0265301
IKZF3	2.00251	9.81265	3.94	0.000359198	0.00217654	-0.11519
OR2T3	-2.00204	4.65977	-3.63991	0.000849814	0.00407143	-0.929586
TCF24	-2.00181	5.75483	-4.51407	6.56624e-05	0.000658944	1.50555
EIF1AY	-1.99632	5.84893	-1.36574	0.180498	0.26495	-5.68744
JUNB	-1.99433	11.4018	-6.65306	9.41964e-08	9.3643e-06	7.82267
COL1A1	1.99227	13.2977	4.31714	0.000118371	0.000984737	0.941843
NNMT	1.99104	9.80693	3.46623	0.00138359	0.00581131	-1.38775
COL6A3	1.98939	13.01	5.5226	3.02449e-06	8.5146e-05	4.46775
NTM	1.98847	7.29936	4.67429	4.04963e-05	0.000472585	1.96894
TDO2	1.9862	4.39965	3.71072	0.000694956	0.00350697	-0.739862
ADAMTS4	-1.9837	8.32809	-3.82167	0.000505767	0.00278847	-0.439493
FCRLA	1.98309	4.96246	2.69049	0.0107508	0.0278234	-3.28199
LAX1	1.97833	7.18968	3.72929	0.000659105	0.00337532	-0.689853
SLC2A3	-1.97707	9.89618	-6.97111	3.58902e-08	4.64122e-06	8.75613
APOH	-1.97693	8.5076	-3.4806	0.00132934	0.00563553	-1.35024
PTHLH	-1.97508	5.46069	-5.3905	4.54064e-06	0.000112498	4.07547
HELT	-1.96985	4.33288	-3.60003	0.000951167	0.00441086	-1.03569
TRAT1	1.96876	4.69597	3.76622	0.00059305	0.00312871	-0.590077
OR2T34	-1.96385	5.22797	-2.79735	0.00822186	0.0225244	-3.03819
ERFE	1.96279	7.4331	5.41019	4.27394e-06	0.000107751	4.1339
HIST1H3I	1.9562	6.70316	4.78452	2.89924e-05	0.000378832	2.28982
USP32P1	-1.95361	4.56588	-2.90189	0.00629403	0.0183189	-2.79386
SIRPG	1.95325	5.63303	4.14181	0.000198991	0.00143544	0.446344
DDN	-1.95181	9.98423	-3.64237	0.000843897	0.00405162	-0.923002
ITLN1	-1.95035	4.56689	-2.27519	0.0289518	0.0608492	-4.16705
PCAT29	-1.94943	6.14837	-3.87753	0.000430495	0.00247558	-0.286885
DUSP2	-1.94369	6.98372	-5.83781	1.14616e-06	4.55898e-05	5.40536
TBL1Y	-1.93992	5.60966	-1.41472	0.165745	0.247474	-5.62227
FCRL3	1.93963	6.22423	3.42381	0.00155637	0.00632785	-1.498
DRP2	1.93799	4.72879	3.31303	0.00211061	0.00792668	-1.78271
MS4A1	1.93793	7.16825	3.17695	0.00305123	0.0104327	-2.1257
SYT16	1.93633	6.1393	4.29756	0.000125473	0.00103034	0.886194
GAD1	-1.93587	8.42613	-4.9695	1.65046e-05	0.000263313	2.83157
P2RX5	1.93261	5.29711	3.88014	0.000427255	0.00246497	-0.279726
TTTY15	-1.9244	6.83163	-1.12761	0.266946	0.362661	-5.97433
FAM129C	1.92133	7.11283	3.40335	0.00164692	0.00658684	-1.55093
PNOC	1.92097	5.07371	5.37065	4.82638e-06	0.000116808	4.01658
SLC12A3	-1.91822	14.3399	-2.96434	0.00535383	0.0161682	-2.64528
CD2	1.91502	7.78895	4.0777	0.000240275	0.00163174	0.266872
GRIA2	-1.91386	4.68551	-4.07287	0.000243704	0.00164377	0.253391
LCK	1.9133	8.26306	4.08325	0.00023639	0.00161201	0.282384
ANKRD36BP2	1.91231	6.52156	2.96461	0.00535012	0.016166	-2.64465
HRG	-1.9106	9.35211	-5.09931	1.10975e-05	0.000204361	3.21376
CD1E	1.90987	5.69025	3.20343	0.0028415	0.00991649	-2.05957
EGF	-1.90824	12.3846	-4.24678	0.000145901	0.00115359	0.742208
ALX1	1.90524	6.37682	6.08664	5.33175e-07	2.80817e-05	6.1455
C3	1.89774	12.3311	3.69201	0.000732999	0.00364922	-0.790158
MYBPC1	1.89022	2.61655	1.81848	0.0773222	0.133742	-5.00948
HLA-L	-1.88826	4.34938	-2.00655	0.0523568	0.0982823	-4.68059
CCL3	-1.88224	5.36087	-3.97269	0.000326616	0.00203015	-0.0249311
BATF	1.88061	5.07112	3.63358	0.000865168	0.00412349	-0.946456
NPHS1	-1.87675	10.9009	-3.15117	0.00326949	0.0110109	-2.18979
POU2AF1	1.87129	7.86555	2.90457	0.00625081	0.0182332	-2.78754
MMP7	1.87079	11.4322	3.33311	0.00199784	0.00760961	-1.73147
FLJ31356	-1.86698	5.99025	-9.05177	8.32342e-11	6.13722e-08	14.6031
GDF5	1.8661	3.77986	3.9259	0.000374214	0.0022393	-0.154044
CYP27B1	-1.86588	10.5167	-4.98297	1.58394e-05	0.000255779	2.87117
COL3A1	1.85851	13.8787	5.09292	1.13166e-05	0.000205645	3.19493
FABP4	1.855	7.38608	3.58562	0.000990588	0.00453549	-1.07391
ELK2AP	1.85139	4.40749	2.59253	0.0136846	0.0336271	-3.49999
MMRN1	1.84749	6.81457	3.86577	0.000445377	0.00253707	-0.319088
OR2T35	-1.84396	5.22932	-2.66308	0.011507	0.0293412	-3.34354
APOC3	-1.843	7.30074	-3.32849	0.0020233	0.00768346	-1.74329
HOPX	1.84105	7.80702	4.47619	7.35749e-05	0.000713079	1.3966
OSM	-1.83608	4.68648	-5.98824	7.21496e-07	3.4671e-05	5.85293
CEL	-1.83224	8.45203	-3.9661	0.000332938	0.00205979	-0.0431325
NR0B2	-1.82904	7.3952	-7.29498	1.35479e-08	2.52609e-06	9.69809
BLK	1.82493	6.50528	3.28215	0.00229602	0.00843235	-1.86122
GSTA7P	-1.82379	5.79766	-3.0254	0.00456359	0.0142554	-2.4982
FUT7	1.82373	4.94828	4.98813	1.55916e-05	0.000253579	2.88634
SIT1	1.82353	6.46147	4.12613	0.000208392	0.00148441	0.40238
GZMK	1.82221	6.57068	4.17009	0.000183066	0.00135484	0.525821
RHOH	1.82162	7.0225	3.40117	0.00165686	0.00661496	-1.55656
WFDC2	1.8187	11.5235	4.44511	8.07641e-05	0.000760589	1.30736
TPSAB1	1.81839	7.40395	3.33859	0.0019681	0.00753603	-1.71747
CPA3	1.8182	7.22482	3.41074	0.00161367	0.00648978	-1.53185
PTPRQ	-1.81381	9.46907	-2.72309	0.00991157	0.0260929	-3.20826
MOXD1	1.8086	10.5624	4.82313	2.57821e-05	0.000352311	2.40259
GPR55	1.80732	4.80725	3.44424	0.0014707	0.00607766	-1.44497
ACTG2	1.80681	4.18072	3.16048	0.00318906	0.0107955	-2.16669
ESM1	-1.80535	7.8728	-4.84102	2.44163e-05	0.000340373	2.45491
CRABP1	-1.80471	6.59405	-3.11647	0.00358668	0.0118091	-2.27559
SLAMF7	1.80452	8.23743	3.25839	0.00244914	0.00886776	-1.92136
GSTA2	-1.80183	11.9177	-3.24225	0.00255871	0.00915815	-1.96209
MRO	-1.80163	11.1354	-4.48097	7.25271e-05	0.000706007	1.41033
AFM	-1.79841	11.304	-3.2385	0.00258483	0.00923074	-1.97154
TPSB2	1.79229	7.86719	3.43012	0.0015294	0.00625523	-1.48163
HSPA1A	-1.79054	3.45713	-1.31909	0.19547	0.282438	-5.74756
MAP1LC3C	1.78901	4.3627	4.74314	3.28726e-05	0.000409163	2.16917
TMIGD1	-1.78816	5.78654	-3.07458	0.00400853	0.0128749	-2.37846
TXLNGY	-1.78648	6.74775	-1.00196	0.323055	0.421258	-6.10517
CD5L	1.7855	3.86301	2.43457	0.0199983	0.0454289	-3.83977
CD79B	1.78534	7.63172	4.44359	8.1133e-05	0.000762708	1.303
NPTX1	-1.78499	5.11634	-5.66213	1.96844e-06	6.4824e-05	4.88264
CXXC4-AS1	-1.78416	5.3079	-3.70976	0.000696873	0.00351306	-0.742462
OR2T10	-1.78202	6.66938	-2.306	0.0269815	0.0575139	-4.10505
SNX20	1.78159	8.21421	4.16624	0.000185157	0.00136347	0.514998
GJA3	-1.78147	6.39023	-4.31662	0.000118556	0.000985752	0.940358
CAPN6	1.7779	8.28478	5.31021	5.81148e-06	0.000132053	3.83737
JAML	1.77348	9.09035	3.97979	0.00031993	0.00200268	-0.00529177
TIMP1	1.76696	11.5785	4.60819	4.94521e-05	0.000539866	1.77728
LEP	1.76618	3.44783	1.80349	0.0796882	0.137093	-5.03454
SLCO4A1-AS1	-1.76363	5.39541	-4.21884	0.000158494	0.00122704	0.663231
GADD45B	-1.76115	10.1652	-9.50265	2.39278e-11	2.37872e-08	15.7966
OSR2	1.76083	4.71197	5.79923	1.29068e-06	4.89701e-05	5.29056
FOXF1	-1.7593	6.37663	-7.36911	1.08541e-08	2.15808e-06	9.91233
CD180	1.75553	7.31543	4.44596	8.05593e-05	0.000759559	1.30979
CD52	1.75435	6.52339	3.62095	0.000896624	0.00423447	-0.980095
CYP4Z1	-1.75364	6.68254	-4.50183	6.8123e-05	0.000675118	1.47032
CHI3L1	-1.75205	9.0952	-5.03848	1.33677e-05	0.000229619	3.03449
TNC	1.74944	12.936	3.90562	0.000396876	0.00233545	-0.209808
EOMES	1.74887	6.33904	3.65718	0.000809214	0.00392179	-0.883448
MSC	1.74879	7.77531	5.10923	1.07655e-05	0.000200807	3.24302
SYT12	1.74579	6.04984	4.22347	0.000156334	0.00121418	0.676321
ZNF804B	-1.74365	7.4192	-4.7338	3.38163e-05	0.00041664	2.14199
SNTG1	-1.74219	5.50568	-3.30217	0.00217415	0.00811595	-1.81038
TPSD1	1.74125	4.95403	2.70303	0.0104206	0.0271364	-3.25371
CRLF1	1.73928	6.92241	4.94187	1.79567e-05	0.00027757	2.75043
CCDC144A	-1.73879	5.12178	-3.97408	0.000325292	0.00202509	-0.0210744
POM121L1P	-1.73663	6.20757	-3.78718	0.00055847	0.00299293	-0.533274
ITGBL1	1.73174	8.27242	4.30664	0.00012213	0.00100758	0.911983
TNFSF14	1.72887	6.37162	4.24656	0.000145994	0.00115359	0.7416
AKR1B10	-1.72387	6.27638	-3.25697	0.00245866	0.00889007	-1.92497
UBASH3A	1.71747	7.05414	3.71518	0.000686182	0.00347482	-0.727867
WNT10A	1.71622	7.08405	4.12994	0.000206068	0.00147406	0.41306
CORO1A	1.71592	10.3781	4.04876	0.000261543	0.0017294	0.186198
MRLN	-1.71281	5.52126	-2.82523	0.00765991	0.0213527	-2.97358
SP140	1.71122	7.64756	3.82255	0.000504479	0.00278298	-0.437081
OR2T11	-1.71106	7.04381	-2.11361	0.041548	0.081343	-4.48191
ETNPPL	-1.70949	6.70066	-3.06057	0.00415984	0.0132439	-2.41269
IL7R	1.70723	9.28552	2.81628	0.00783625	0.0217338	-2.99436
PIK3CD-AS1	1.70582	6.22994	4.35727	0.000105026	0.000909882	1.05614
SYCP2	-1.70513	7.53255	-5.92331	8.81004e-07	3.87106e-05	5.65977
GADL1	-1.70361	3.86676	-2.64766	0.0119535	0.0302758	-3.37797
XCL2	1.70287	4.13731	3.41871	0.00157851	0.00638549	-1.51123
SALL3	-1.701	8.9315	-3.17914	0.00303337	0.0103932	-2.12025
OR2T2	-1.69968	5.91663	-3.12943	0.00346501	0.011478	-2.24362
CYP3A7	-1.69815	5.65328	-4.42603	8.55148e-05	0.000790813	1.25267
PDZK1P1	-1.69701	3.51106	-2.36572	0.0235027	0.0515348	-3.98314
ARC	-1.69682	5.7585	-4.97478	1.62404e-05	0.000260665	2.84711
OR2G6	-1.69574	5.88691	-2.73388	0.00964751	0.0255628	-3.18374
SLA2	1.69382	7.82709	6.48786	1.55905e-07	1.30517e-05	7.33514
TREML2	1.68901	4.53007	2.74648	0.00934731	0.0249293	-3.15501
PCK1	-1.68501	15.3254	-4.66777	4.1304e-05	0.000477804	1.94999
ITGAD	1.67848	4.91695	3.15803	0.00321005	0.0108544	-2.17278
TIGIT	1.67741	6.87458	4.77983	2.94076e-05	0.000381843	2.27616
WNT7B	1.6772	5.27781	3.08794	0.00386914	0.0125214	-2.34574
APCDD1	1.67689	8.81548	6.1456	4.44854e-07	2.5805e-05	6.32069
CHP2	-1.67659	7.01529	-2.54837	0.0152344	0.0364716	-3.59646
C1S	1.67533	12.6033	4.97975	1.59959e-05	0.000258044	2.8617
FCER1A	1.67005	7.60781	3.62112	0.0008962	0.00423373	-0.979649
KRTAP5-8	-1.6697	6.0585	-5.28089	6.35907e-06	0.000140387	3.75051
TNFRSF13B	1.66385	3.91967	2.33652	0.0251496	0.0542781	-4.04303
TMEM105	-1.66124	6.88105	-2.56828	0.0145166	0.0352329	-3.5531
THBS2	1.66102	11.1911	3.93407	0.000365436	0.00220092	-0.131526
FCMR	1.65495	7.96204	3.25967	0.00244068	0.00884518	-1.91813
ERRFI1	-1.65291	11.2188	-4.9762	1.61704e-05	0.000259804	2.85126
ZFY	-1.65276	6.69256	-1.08259	0.28619	0.382662	-6.02287
DPP6	-1.65248	8.49612	-5.24364	7.12939e-06	0.000152835	3.64024
ADAMTS19	-1.6501	7.15272	-3.95734	0.00034154	0.00209913	-0.067349
LYZ	1.6478	10.2798	2.83873	0.00740087	0.0208204	-2.94215
MS4A6A	1.64527	10.0428	5.00079	1.5e-05	0.0002475	2.92358
KCNA3	1.64493	8.39804	3.36034	0.00185406	0.00720516	-1.66171
CPZ	1.64238	7.64418	4.1159	0.000214764	0.00151027	0.373704
GYG2P1	-1.64112	5.08032	-1.36945	0.179345	0.263525	-5.68257
HPGD	-1.6388	9.7055	-5.1829	8.58971e-06	0.000173606	3.46059
LRRC9	-1.63782	5.39968	-4.24215	0.000147916	0.00116472	0.729125
HIST2H3D	1.63739	6.53389	6.18627	3.92646e-07	2.4323e-05	6.44146
IKZF1	1.63656	9.8918	3.79231	0.000550304	0.00296014	-0.519343
CTSV	-1.63521	9.27831	-4.18624	0.000174538	0.00130891	0.571285
CCL18	1.63264	4.10202	2.46182	0.0187478	0.0431365	-3.78222
TNFRSF18	1.6316	4.33181	2.84703	0.00724571	0.0204889	-2.92278
DLGAP2	-1.63155	8.76416	-3.33348	0.00199583	0.00760596	-1.73053
KCNS1	1.62679	5.8485	5.77754	1.37981e-06	5.1159e-05	5.22602
ATP12A	-1.62521	8.19637	-2.60606	0.0132394	0.0327636	-3.47019
IP6K3	-1.622	8.64541	-4.44325	8.12144e-05	0.000762754	1.30204
FAIM2	1.61811	7.2412	5.25514	6.88221e-06	0.000148937	3.67427
DRAIC	-1.61725	9.12378	-3.85768	0.00045591	0.00257976	-0.34123
NCMAP	1.61571	7.6866	4.74503	3.26841e-05	0.000408383	2.1747
AHNAK2	1.61338	10.341	4.66285	4.19231e-05	0.000481812	1.93572
PCDH15	-1.61209	8.88921	-3.49761	0.00126776	0.00544353	-1.30573
HIST1H2AH	1.61022	6.22401	4.02172	0.000283075	0.00182661	0.110987
MMP1	1.61013	3.31493	3.65261	0.000819765	0.00396012	-0.895659
ISLR2	1.60892	5.66227	4.51934	6.46302e-05	0.000651876	1.52073
ITPRIPL1	1.60858	5.8248	7.30409	1.31833e-08	2.49636e-06	9.72445
MYCNOS	-1.60638	4.89686	-2.72231	0.00993092	0.0261352	-3.21004
ZNF831	1.60621	7.8894	3.45485	0.00142802	0.00594145	-1.41738
CD7	1.60572	6.7944	3.52943	0.0011599	0.00509089	-1.22225
IGF2	-1.60502	6.50038	-3.40424	0.00164289	0.00657571	-1.54864
JCHAIN	1.60386	9.89945	2.39134	0.0221382	0.0492333	-3.93013
HIST1H2AG	1.59986	6.8771	4.39544	9.37108e-05	0.000840702	1.16513
WNT7A	1.59805	5.06812	3.17704	0.00305054	0.0104326	-2.12549
CREB3L3	-1.59726	6.60291	-3.08311	0.00391905	0.0126494	-2.35759
HIST1H3G	1.59544	5.68832	3.85475	0.000459777	0.00259355	-0.34923
GZMM	1.59513	5.80744	5.16549	9.06075e-06	0.000180376	3.40914
MMP9	1.59449	6.81255	2.38767	0.0223293	0.0495572	-3.93775
SCN1A	-1.59447	4.13707	-2.61421	0.0129781	0.0322447	-3.45222
SLC26A4	-1.59239	8.83697	-3.35979	0.00185686	0.0072125	-1.66312
GPAT3	-1.59213	12.3399	-5.5862	2.48673e-06	7.38461e-05	4.65683
HIST1H1B	1.5906	7.09486	3.76881	0.000588667	0.00311177	-0.583063
SIGLEC8	1.58999	4.38449	2.65407	0.011766	0.0298982	-3.36367
TRIM72	-1.58982	2.97405	-3.5649	0.00105005	0.00473685	-1.12874
LMX1B	-1.5885	8.89993	-4.39984	9.24846e-05	0.00083299	1.17772
SLC6A17	-1.58527	8.1985	-5.1983	8.19353e-06	0.000168163	3.50611
B3GALT5	1.58509	6.21483	5.60084	2.37717e-06	7.20214e-05	4.70036
TMEM200C	-1.58412	6.74812	-5.28858	6.2107e-06	0.000137971	3.77329
PROZ	-1.5841	9.66718	-3.85568	0.000458539	0.00259056	-0.346676
TNNI2	1.58349	4.30408	3.08815	0.00386701	0.012519	-2.34523
PCOLCE2	-1.58191	9.09338	-3.46322	0.0013952	0.00584464	-1.39558
OLIG2	-1.57897	5.45402	-4.04317	0.000265858	0.00175152	0.170638
LSP1	1.57699	9.87594	3.56503	0.00104966	0.00473643	-1.12839
MS4A2	1.57333	5.60368	3.15438	0.00324151	0.0109371	-2.18182
CTD-3080P12.3	-1.5727	8.67656	-3.75864	0.000606068	0.00317632	-0.610599
EGR2	-1.57258	6.70152	-3.42764	0.00153994	0.00628381	-1.48806
PLAC8	1.56554	7.01685	3.29225	0.00223373	0.00828006	-1.83559
LIX1	1.56381	7.67224	4.32812	0.000114564	0.000964219	0.973076
ZNF99	-1.56355	5.3329	-3.30147	0.00217829	0.00812566	-1.81215
IL2RB	1.56223	8.40291	3.31851	0.00207928	0.00784094	-1.76876
FAM159A	1.56166	5.61299	3.479	0.00133528	0.00565617	-1.35441
SVEP1	1.56106	12.6475	7.38412	1.03785e-08	2.15661e-06	9.95563
CST6	1.56016	4.60938	2.40295	0.0215439	0.0482411	-3.90597
ARHGAP40	1.55974	7.53723	3.68524	0.000747235	0.0036992	-0.808305
CACNA1I	1.55931	4.45035	2.38422	0.0225098	0.0498733	-3.94489
CD244	1.55855	6.36136	4.19205	0.000171567	0.00129518	0.587656
CXCR3	1.55822	7.04661	5.15944	9.23045e-06	0.000181933	3.39125
CARD11	1.55782	8.98976	3.499	0.00126288	0.00542609	-1.30212
HIST1H3J	1.55768	4.55094	2.77147	0.00877757	0.0237225	-3.09778
SLC36A2	-1.55629	13.364	-3.81898	0.0005097	0.00280626	-0.446825
MAFF	-1.55515	8.72642	-4.88816	2.11517e-05	0.000311517	2.59291
RHCG	-1.55466	11.4245	-3.48555	0.00131112	0.00557613	-1.33729
SLC10A5	-1.55427	7.04632	-4.79645	2.79597e-05	0.000369989	2.32467
TNNT3	1.55301	4.28777	2.66089	0.0115694	0.0294577	-3.34843
C1QA	1.55288	11.404	4.71378	3.5932e-05	0.000433967	2.08372
CXCL2	-1.55233	6.50567	-3.59529	0.000963962	0.00445591	-1.04827
TLR10	1.55019	5.7016	2.98371	0.00509022	0.0155195	-2.59882
FNDC4	1.54956	7.38326	5.46332	3.62961e-06	9.6221e-05	4.29164
PYY	-1.54589	4.92547	-4.95803	1.70926e-05	0.000269184	2.79789
S1PR4	1.5434	6.98288	4.05342	0.000257999	0.00171633	0.19917
ITGB6	1.5418	11.2492	3.25038	0.00250298	0.00901726	-1.9416
CD3E	1.54085	8.14162	3.26998	0.00237328	0.00866663	-1.89205
MDK	1.5399	9.39591	5.56801	2.62997e-06	7.69044e-05	4.60274
TEX41	-1.53593	7.31249	-7.58717	5.67219e-09	1.39739e-06	10.5392
PODN	1.53573	8.52775	4.94904	1.75678e-05	0.000273419	2.7715
TTTY10	-1.53571	5.25534	-1.1822	0.244881	0.33879	-5.91302
TMC8	1.53565	9.93267	3.376	0.00177592	0.00696101	-1.62147
HIST1H2BH	1.53519	7.39807	4.88472	2.13744e-05	0.000313427	2.58284
MYBL2	1.53493	5.80553	3.23656	0.00259842	0.00926276	-1.97642
LIMD2	1.53351	9.89641	4.68321	3.94176e-05	0.000464083	1.99485
CD19	1.53098	6.27935	3.0153	0.0046863	0.0145623	-2.52266
SLAMF1	1.53054	6.86367	3.4213	0.0015672	0.00635917	-1.5045
IL2RG	1.5296	8.5858	3.251	0.00249872	0.00900832	-1.94001
GRAP2	1.52848	7.84648	3.54895	0.00109815	0.004901	-1.17084
COL14A1	1.52839	12.1384	5.56264	2.6738e-06	7.77504e-05	4.58677
NLGN4Y	-1.52677	6.45817	-0.959191	0.343863	0.442229	-6.14637
PLIN1	1.52677	7.54103	2.38141	0.0226581	0.0501168	-3.95071
MYL2	1.52532	2.30461	1.53489	0.133558	0.207681	-5.45379
KLK7	-1.5249	7.57407	-2.72763	0.00979966	0.0258668	-3.19795
JSRP1	1.5241	5.0668	2.39942	0.0217231	0.0485154	-3.91332
FGD2	1.52381	9.88979	4.43982	8.20556e-05	0.000769108	1.29218
LY9	1.52298	7.24139	3.18597	0.00297821	0.0102691	-2.10321
PM20D1	-1.52258	9.56515	-3.33323	0.00199719	0.00760895	-1.73117
KIRREL2	-1.52152	5.51033	-3.58522	0.000991701	0.00453776	-1.07496
MRPL23-AS1	-1.52101	6.85588	-4.29666	0.000125808	0.00103167	0.883647
COL5A1	1.52096	11.8027	4.51946	6.4606e-05	0.000651876	1.52109
MDFI	1.5208	7.44065	6.45882	1.70376e-07	1.36181e-05	7.24926
FAM3D	-1.52039	5.57023	-3.73203	0.000653976	0.00335878	-0.682475
CYP4F2	-1.51767	12.0778	-3.43499	0.00150892	0.00619056	-1.469
NPIPB5	-1.51722	6.95006	-5.16034	9.20484e-06	0.000181804	3.39393
ADRA2A	1.51706	9.06214	4.43845	8.23919e-05	0.000770593	1.28827
SASH3	1.5161	9.36915	4.2317	0.00015257	0.00119076	0.699567
GALNT5	1.51572	6.34177	3.31635	0.00209158	0.00787983	-1.77426
SYT10	-1.51524	6.06763	-5.06774	1.22231e-05	0.00021796	3.1207
HIST1H2AI	1.51291	5.53801	3.38871	0.00171484	0.00678681	-1.58874
CCR4	1.51234	6.27431	4.06031	0.000252844	0.0016898	0.218369
CCR5	1.51056	7.78087	3.83136	0.000491854	0.00273451	-0.413091
TINCR	-1.50925	5.71857	-3.93945	0.000359777	0.00217839	-0.116719
COL1A2	1.50584	13.8684	5.14301	9.70706e-06	0.000187704	3.34274
CCDC129	-1.50541	5.69616	-4.8531	2.35352e-05	0.000333349	2.49024
CCL22	1.50502	6.11506	2.49389	0.0173678	0.0405239	-3.71392
TBX18	1.50501	5.1862	4.87847	2.17854e-05	0.000316745	2.56452
KCNG3	-1.50396	5.6786	-5.53278	2.93115e-06	8.32552e-05	4.49802
CARMIL2	1.5039	7.77816	3.54929	0.00109708	0.00489759	-1.16992
TESPA1	1.50229	6.88601	3.38139	0.00174976	0.00688561	-1.60759
BTK	1.50054	8.02467	3.85536	0.000458969	0.00259154	-0.347563
FER1L6	-1.4997	10.4625	-3.147	0.00330617	0.0110945	-2.20014
CCND2	1.49919	11.7251	5.2318	7.39331e-06	0.000155759	3.60519
LAMC2	1.4991	10.1828	3.60602	0.000935224	0.0043568	-1.01978
NIPAL4	1.4987	5.31823	4.91761	1.93357e-05	0.000292074	2.67925
RGPD3	-1.49771	6.53487	-2.8907	0.00647819	0.0187486	-2.82029
PRKCB	1.4966	9.15852	3.53454	0.0011434	0.00503374	-1.20879
TMSB10	1.49571	12.9511	4.95659	1.7168e-05	0.00026957	2.79365
CD1D	1.49426	6.90859	3.96051	0.000338402	0.00208467	-0.0585855
NXPH2	-1.49415	6.96489	-4.02858	0.00027746	0.00180175	0.13003
RAC2	1.49412	9.38127	3.45879	0.00141248	0.00589682	-1.40712
CXCR5	1.49361	6.90785	4.43828	8.24347e-05	0.000770593	1.28777
CUX2	1.49331	5.24031	3.57608	0.00101756	0.0046301	-1.09918
HCG18	-1.49246	6.9851	-2.14979	0.0383678	0.0762942	-4.41294
TCL1A	1.49108	4.35538	1.81041	0.0785887	0.135534	-5.02299
CTSLP8	-1.48693	5.19929	-3.26453	0.00240867	0.00876422	-1.90584
RARRES1	1.48666	8.84016	4.38567	9.64882e-05	0.000859799	1.1372
C1R	1.4866	12.4665	5.13447	9.96443e-06	0.000189586	3.31752
TNNT1	1.4858	2.63137	1.67128	0.103342	0.169111	-5.2481
CP	1.48531	9.10244	3.88974	0.000415555	0.00241194	-0.25341
HIST1H1D	1.48374	8.70017	4.38244	9.74226e-05	0.000865217	1.12798
FCGR2B	1.48149	7.56882	3.25373	0.00248034	0.00895853	-1.93314
SERPINA4	-1.48001	8.35756	-5.00267	1.49144e-05	0.000246616	2.92909
PYCARD	1.47992	7.37063	5.42736	4.05406e-06	0.000104174	4.18488
DEPDC7	-1.47901	8.59006	-5.87203	1.03156e-06	4.26183e-05	5.50722
NLRP2	1.47793	7.4322	2.71195	0.0101912	0.0266913	-3.23352
CCR7	1.47702	7.30239	2.85737	0.00705656	0.02003	-2.89859
THEMIS	1.47614	7.20768	3.4696	0.00137068	0.00577231	-1.37895
DOCK2	1.47551	10.6332	3.73389	0.000650507	0.00334637	-0.677451
AGAP2	1.47548	7.89947	3.85448	0.000460129	0.0025944	-0.349955
ARL11	1.47368	6.44016	4.62106	4.75664e-05	0.000526508	1.81456
SLC28A2	-1.46749	7.01888	-2.90833	0.00619032	0.0181099	-2.77862
C1QL1	-1.46653	5.88001	-3.28594	0.00227251	0.00837676	-1.85163
PRAMENP	1.46622	3.70825	2.29852	0.0274487	0.0583143	-4.12017
ALOX5	1.46402	9.44391	3.85799	0.000455502	0.00257929	-0.340381
HIST1H2AM	1.46295	6.83074	3.50403	0.00124527	0.00536781	-1.28893
SLC13A5	-1.46143	4.22555	-1.89414	0.0662655	0.118217	-4.88032
HIST1H4F	1.46053	7.68471	4.75192	3.20082e-05	0.000405217	2.19476
MYO1G	1.45999	8.97158	3.43169	0.00152279	0.00623236	-1.47758
POM121L9P	1.45964	7.62398	3.41933	0.0015758	0.00638091	-1.50962
SOST	-1.45658	8.40569	-2.47286	0.0182618	0.042183	-3.75877
ARHGAP9	1.4547	9.44618	3.7546	0.00061311	0.00320212	-0.621515
PSG4	-1.45351	3.71729	-2.09874	0.0429206	0.0834692	-4.50998
PLCE1-AS1	-1.45257	5.23567	-5.44837	3.80038e-06	9.95748e-05	4.24725
TYROBP	1.44807	9.77059	4.28196	0.00013143	0.00106497	0.841904
CD6	1.44608	8.31747	3.17567	0.00306173	0.0104551	-2.12889
PROK2	-1.44416	2.01038	-2.42526	0.0204425	0.0462397	-3.85932
BTG2	-1.44403	12.1433	-6.48301	1.58237e-07	1.31775e-05	7.32078
TMEM207	-1.44401	7.66964	-3.39363	0.00169173	0.00672211	-1.57605
WT1	-1.44369	9.74303	-3.89412	0.000410322	0.00239156	-0.241396
RASSF2	1.44129	10.1489	4.08642	0.000234204	0.00160109	0.291224
LAIR1	1.44027	9.58927	4.34137	0.000110129	0.000939255	1.0108
GFRA2	1.43942	7.09428	6.24448	3.28422e-07	2.12353e-05	6.61426
CNNM1	1.43599	7.61297	8.6925	2.28942e-10	1.4006e-07	13.6319
CD84	1.43581	9.56736	3.73706	0.000644636	0.00332261	-0.668888
PCDH11Y	-1.42992	4.03411	-1.55971	0.127581	0.200049	-5.41749
LGSN	-1.42864	6.91196	-3.66975	0.000780869	0.00382405	-0.849831
ITGAL	1.42841	10.4452	3.58547	0.000991011	0.00453612	-1.07431
GLIPR2	1.42823	8.77539	5.02544	1.39117e-05	0.000235654	2.99609
PLCB2	1.42778	10.4406	4.03488	0.000272393	0.00177714	0.147552
PTGER3	-1.42628	11.2106	-6.25215	3.20792e-07	2.10848e-05	6.637
FBN3	-1.42563	9.05112	-4.53254	6.21152e-05	0.000635833	1.55876
CD53	1.42488	9.75051	3.59466	0.000965678	0.00446022	-1.04994
CLEC17A	1.42292	5.6206	2.41976	0.0207093	0.0466973	-3.87086
PIK3R6	1.42207	7.0074	3.39784	0.00167219	0.00665441	-1.56518
ACTA1	1.42184	4.31031	1.44889	0.156027	0.23535	-5.5756
PVT1	1.42049	7.40966	4.56601	5.61591e-05	0.000594719	1.65535
IGDCC4	1.42013	7.93031	3.40343	0.00164657	0.00658684	-1.55073
SLAMF6	1.42007	6.91819	3.28944	0.00225095	0.00832275	-1.84274
PLEKHD1	-1.41796	6.735	-2.9025	0.00628418	0.0182984	-2.79242
C1QC	1.4173	11.3445	4.17886	0.000178386	0.00133149	0.550502
CD3G	1.41729	6.3181	3.24992	0.0025061	0.00901857	-1.94276
WNT4	1.41663	8.23817	6.17532	4.0607e-07	2.4323e-05	6.40893
ADH1B	1.41662	11.8505	6.12839	4.69003e-07	2.64538e-05	6.26955
CD200R1	1.41657	6.53906	3.90464	0.00039801	0.00233881	-0.212514
HRASLS5	-1.41538	6.60396	-3.80985	0.000523252	0.0028571	-0.471656
L3MBTL4-AS1	-1.41466	7.13272	-6.62548	1.0245e-07	9.76867e-06	7.74141
FOLH1B	-1.4142	8.64212	-3.33919	0.00196486	0.00753402	-1.71593
TMEM119	1.41369	9.42737	6.97264	3.57246e-08	4.64122e-06	8.7606
KCNV1	1.412	4.13502	2.63003	0.0124838	0.0313395	-3.41718
HLA-DQB1	1.41083	6.15778	0.789132	0.435203	0.532898	-6.29321
GABBR1	1.41007	2.86484	1.43546	0.159792	0.240163	-5.59406
TMSB4X	1.40934	13.9229	5.03156	1.36536e-05	0.00023302	3.01412
NCKAP1L	1.40911	10.2637	3.81399	0.000517072	0.00283312	-0.460413
BRE-AS1	-1.40884	7.21191	-6.3607	2.30022e-07	1.71771e-05	6.95882
CCDC80	1.40846	11.2917	5.15163	9.45411e-06	0.000184966	3.36818
NTNG1	-1.40735	8.96742	-3.57247	0.00102793	0.00465752	-1.10872
MEAT6	-1.40645	3.83593	-2.69597	0.0106053	0.0275094	-3.26964
GPR3	-1.40559	4.49132	-4.26544	0.000138039	0.00110502	0.795069
TMEM179	1.40466	6.03641	3.33991	0.00196099	0.0075255	-1.71409
ADAMDEC1	1.40394	3.3625	1.89849	0.0656731	0.117358	-4.87277
CD247	1.40205	7.23149	3.66827	0.000784149	0.00383515	-0.853784
LPA	-1.40191	7.78083	-3.51692	0.00120121	0.00522462	-1.25511
NRSN1	1.40149	6.89088	4.3402	0.000110513	0.000941017	1.00747
PTPRO	-1.39994	11.4206	-3.98274	0.000317187	0.00199178	0.00288599
SH2D1A	1.39922	5.72443	3.60154	0.000947124	0.0044011	-1.03168
IL10RA	1.39843	10.9183	3.91602	0.000385093	0.00228743	-0.181226
GZMA	1.39798	6.89094	3.81761	0.00051171	0.00281069	-0.45055
CSMD3	-1.39783	4.44556	-2.73511	0.00961777	0.0254967	-3.18093
CNTNAP5	-1.39527	6.41362	-3.75217	0.000617386	0.00321931	-0.628084
DEF6	1.39486	8.84809	3.81859	0.000510271	0.00280687	-0.447885
APOB	-1.39381	7.39972	-4.03799	0.000269921	0.00176973	0.156217
CHRM3-AS2	-1.39373	5.5534	-5.48234	3.42327e-06	9.23811e-05	4.34815
IHH	-1.39315	8.30365	-5.99514	7.06365e-07	3.42544e-05	5.87343
CIDEA	1.39312	2.11067	1.67683	0.102243	0.167519	-5.23941
FAM78A	1.39266	8.97881	4.55996	5.71918e-05	0.00060305	1.63788
E2F2	1.39246	5.52209	2.90064	0.00631446	0.0183683	-2.79683
CYP2C8	-1.39228	6.60072	-4.51875	6.47453e-05	0.000652028	1.51903
DEPDC1B	-1.39113	6.75588	-5.43331	3.98055e-06	0.000102451	4.20254
PARVG	1.38957	9.15339	3.61896	0.000901673	0.00425201	-0.985383
FOXI2	-1.38928	7.71576	-3.58789	0.000984274	0.00451568	-1.06789
GABRA5	-1.38897	3.3514	-1.56803	0.125627	0.197531	-5.40521
FMOD	1.38867	9.9217	6.33423	2.49443e-07	1.80348e-05	6.88039
DLGAP1	1.38797	8.50947	3.20846	0.00280328	0.00981702	-2.04698
PLCZ1	-1.38698	6.18531	-4.56049	5.71016e-05	0.000602693	1.6394
FUT9	1.38561	2.77484	2.05629	0.0470624	0.0899081	-4.5893
SLC26A7	-1.38556	10.855	-5.05353	1.27666e-05	0.000222734	3.07881
JAK3	1.38443	10.4158	3.33489	0.00198814	0.00759263	-1.72693
CD163L1	1.38388	9.14223	3.75557	0.000611418	0.00319488	-0.618904
DAPP1	1.38384	7.01435	2.9222	0.00597253	0.0175892	-2.74576
IL24	1.38364	3.92473	2.34141	0.0248666	0.0537987	-4.03304
PPP1R1B	1.38317	8.67721	4.93554	1.83066e-05	0.000281651	2.73187
CBARP	-1.38139	7.42741	-4.79509	2.80759e-05	0.000370645	2.32069
ACOT12	-1.38093	7.56713	-4.25109	0.000144048	0.00114227	0.754409
SCML4	1.38065	7.16381	3.03943	0.00439826	0.0138642	-2.46415
RET	1.38059	8.41548	6.31381	2.65544e-07	1.85016e-05	6.81987
INHBA	1.37888	8.71653	3.35222	0.00189585	0.0073335	-1.68254
PIK3R5	1.37875	9.03995	3.53764	0.00113352	0.00500411	-1.20064
CD209	1.37864	8.86299	3.91679	0.000384236	0.00228559	-0.179115
IGFN1	1.37862	6.72702	2.66148	0.0115526	0.0294331	-3.34712
PTGDR	1.37803	6.7843	4.46356	7.64173e-05	0.000731208	1.36032
ZBP1	1.37723	6.9293	2.95283	0.00551662	0.0165499	-2.67282
TMC3	1.37665	4.67765	4.81826	2.61669e-05	0.000354521	2.38835
C1QB	1.37487	10.9893	4.0747	0.000242399	0.00163789	0.258499
COL6A4P2	-1.3715	8.63145	-4.20639	0.000164441	0.00125871	0.628099
CD33	1.37113	7.49577	4.40391	9.1366e-05	0.00082713	1.18936
FCHO1	1.37068	7.78765	3.46781	0.0013775	0.00579492	-1.38361
RASD1	-1.36984	9.89704	-3.445	0.0014676	0.00606959	-1.44299
LCP1	1.36888	11.164	3.18039	0.00302323	0.0103715	-2.11714
CCDC141	1.36492	8.17586	4.86818	2.24792e-05	0.000322819	2.53438
NELL1	-1.36458	9.14441	-3.46677	0.00138149	0.00580594	-1.38632
CA8	-1.36372	7.99035	-7.69535	4.11814e-09	1.11022e-06	10.8484
MME	-1.36313	14.4643	-4.11128	0.000217702	0.0015253	0.360767
TMEM52B	-1.3626	12.3503	-4.76975	3.0322e-05	0.000389897	2.24674
NCF4	1.36238	8.55174	4.23557	0.000150831	0.00118255	0.710501
ARNTL2	1.36173	7.35423	3.59912	0.000953609	0.00441832	-1.03811
MGP	1.36098	12.9802	4.76	3.1233e-05	0.000398124	2.21831
HIST1H3F	1.35945	7.00748	4.03785	0.000270036	0.00176975	0.155813
PER1	-1.35911	12.2366	-5.06928	1.21659e-05	0.000217184	3.12522
XIRP2	1.3587	2.5591	1.40978	0.16719	0.249212	-5.62894
SLC4A1	-1.35805	12.2823	-3.40453	0.00164157	0.00657523	-1.54789
CDC20B	-1.35677	6.37016	-3.15156	0.00326607	0.0110058	-2.18882
TRG-AS1	1.35636	6.35932	4.12975	0.000206185	0.00147406	0.412519
GFRA1	1.35558	12.2392	5.32839	5.49577e-06	0.000127908	3.89126
CDH20	-1.35354	8.29906	-2.79578	0.00825449	0.0225944	-3.0418
TCEAL2	-1.35249	6.75651	-5.38209	4.6596e-06	0.0001142	4.05051
ZCCHC16	-1.35198	5.53171	-3.53473	0.0011428	0.0050325	-1.2083
ATP6V0D2	-1.35074	11.0843	-4.19839	0.000168382	0.0012778	0.605522
PLXNA4	1.35007	9.78511	5.35786	5.01983e-06	0.000119529	3.97866
HCST	1.34903	7.3184	3.80496	0.00053066	0.00288768	-0.484959
ST6GALNAC3	-1.34892	8.85656	-5.27202	6.53461e-06	0.000142774	3.72425
MEGF11	1.34887	9.29474	5.04896	1.2946e-05	0.000225049	3.06536
CCL13	1.34876	4.42004	2.91957	0.00601322	0.0176893	-2.75199
GPR26	-1.34874	5.85608	-3.90265	0.000400314	0.0023464	-0.217985
CD27	1.34844	6.89549	4.48047	7.26371e-05	0.000706646	1.40888
CPXM1	1.34745	9.09125	3.31698	0.00208797	0.00786811	-1.77265
RGS16	-1.34586	8.55824	-6.64013	9.79803e-08	9.59555e-06	7.78457
GGTLC2	-1.34569	5.5988	-3.17184	0.00309339	0.0105496	-2.13843
CDH15	-1.34553	4.984	-2.15127	0.0382426	0.0760835	-4.41011
P2RY10	1.34507	6.52131	2.9054	0.00623729	0.0182104	-2.78555
KIF21B	1.34405	9.54471	4.03259	0.000274221	0.00178746	0.141193
SPN	1.34385	9.36397	3.38313	0.00174141	0.00686804	-1.60312
CYP4F11	-1.34247	9.6631	-2.76332	0.00895988	0.0241062	-3.1165
PTCRA	1.34086	2.18196	2.23164	0.0319573	0.0658368	-4.25364
ATP6V1G3	-1.3394	7.33628	-4.04537	0.000264158	0.00174344	0.176739
CD8A	1.33912	7.74321	3.41321	0.00160269	0.00645867	-1.52546
BCL11A	1.33898	7.00432	2.95993	0.00541576	0.0162965	-2.65586
HEATR9	1.33713	6.76041	12.9	4.62122e-15	1.52323e-11	23.8589
IFNG-AS1	1.33658	5.07737	2.46247	0.018719	0.0430764	-3.78084
MFAP4	1.33593	10.883	5.35948	4.99502e-06	0.000119117	3.98344
JAKMIP1	1.33365	4.93595	3.44361	0.00147327	0.00608514	-1.44661
SLC8A1-AS1	-1.33332	7.07184	-5.45679	3.70322e-06	9.76839e-05	4.27226
S100A4	1.33133	9.42187	5.68431	1.83849e-06	6.19272e-05	4.94863
SPOCD1	1.33099	4.27261	3.22473	0.00268283	0.00949136	-2.00616
GLB1L3	-1.33025	5.73856	-3.01713	0.00466388	0.0145097	-2.51824
STEAP4	1.33	9.70534	4.18862	0.000173315	0.00130528	0.577991
FBN1	1.32986	12.4853	6.3128	2.66369e-07	1.85016e-05	6.81687
ITK	1.32844	8.04657	2.94394	0.00564541	0.0168252	-2.69403
ATOH7	-1.32691	4.69674	-2.61543	0.0129391	0.0321778	-3.4495
ABRA	1.32669	6.14863	6.2209	3.53058e-07	2.22117e-05	6.54427
FOXJ1	1.32661	8.0342	4.875	2.20167e-05	0.000318941	2.55437
SELL	1.3262	8.1664	2.68199	0.0109803	0.0283023	-3.30113
CALCR	-1.3259	7.10486	-5.33494	5.38617e-06	0.000126734	3.91069
GFI1B	1.32576	2.65587	2.73276	0.00967459	0.0256115	-3.18628
CD28	1.32513	7.9766	3.40172	0.00165435	0.00660659	-1.55515
TMEM92	1.32443	4.06697	3.37894	0.00176161	0.0069256	-1.61391
CDH19	-1.32279	4.51003	-4.21374	0.000160905	0.0012388	0.64883
NPHS2	-1.32149	11.4309	-2.44591	0.0194689	0.0444677	-3.81587
COL8A2	1.32096	7.73643	5.04289	1.31887e-05	0.000228022	3.04748
ARHGAP30	1.32075	10.3826	3.81244	0.000519377	0.00284183	-0.464623
MUC5B	-1.32025	8.75973	-3.8445	0.000473578	0.00264855	-0.377239
PLPPR4	-1.31974	6.50788	-3.57426	0.00102276	0.0046427	-1.10397
FLJ16779	1.31873	8.18428	2.43983	0.019751	0.0449827	-3.82869
ALDH1L1-AS1	-1.31831	6.05057	-3.89833	0.000405349	0.00236594	-0.229836
CACNB4	-1.31715	8.51531	-5.46185	3.64607e-06	9.64964e-05	4.28727
CRTAM	1.31687	4.83937	3.34975	0.00190877	0.00736377	-1.68888
F3	-1.31657	8.75128	-5.01269	1.44643e-05	0.000241415	2.95859
CLC	1.31537	2.50886	1.67945	0.101728	0.166867	-5.2353
SLC34A2	1.31532	10.3895	2.71008	0.0102389	0.026787	-3.23775
DOK2	1.31347	8.06834	4.07156	0.000244639	0.00164703	0.249749
LUM	1.31331	12.3146	4.46567	7.59343e-05	0.000728914	1.36638
IL1RL1	-1.30985	10.5198	-3.87982	0.000427658	0.002466	-0.28062
CSF2RB	1.30827	9.5678	3.33442	0.00199072	0.00759641	-1.72814
BCL11B	1.3076	8.73365	3.74308	0.000633642	0.0032819	-0.652638
VAV1	1.30737	9.18953	3.46626	0.00138346	0.00581131	-1.38766
VWF	1.30677	12.5405	3.36889	0.00181101	0.00707359	-1.63976
CYP4A22	-1.30594	9.90582	-1.75804	0.087245	0.147238	-5.1095
ALDH1A3	1.30585	8.00708	5.25354	6.91605e-06	0.000149263	3.66954
CYP4F24P	1.30463	5.70691	2.14557	0.0387274	0.0768748	-4.42103
SOWAHD	1.3039	5.40053	5.29227	6.14072e-06	0.000136851	3.78421
HCN2	-1.3025	6.56978	-4.92485	1.89134e-05	0.000288041	2.70049
CALML3	-1.30229	10.0454	-1.84321	0.0735476	0.128555	-4.96774
STPG3-AS1	-1.3002	8.0471	-4.33694	0.00011159	0.000947651	0.998206
IFIT1B	-1.29731	5.84334	-3.97562	0.000323838	0.00201841	-0.0168207
S100B	1.29684	5.41831	3.54275	0.0011174	0.00496325	-1.18718
LRRN4	1.29664	9.7562	4.3566	0.000105238	0.000910279	1.05422
TMEM59L	1.29652	5.71566	4.11833	0.000213232	0.00150073	0.380521
RNASE6	1.29485	8.23113	4.33643	0.000111762	0.000948097	0.996737
CEACAM21	1.29449	6.19373	4.41664	8.79511e-05	0.000805069	1.2258
ADAMTS17	-1.29395	8.94721	-4.97396	1.62813e-05	0.000260796	2.84468
RGS7	-1.29385	5.52549	-3.54244	0.00111837	0.00496614	-1.18799
DMRT2	-1.29326	10.2442	-5.17726	8.73949e-06	0.000176186	3.44393
ZYG11A	-1.29214	9.83299	-3.10604	0.0036876	0.0120615	-2.30127
MKI67	1.29173	8.6296	2.97191	0.00524942	0.0158929	-2.62717
OLR1	-1.29102	8.09838	-5.65351	2.02135e-06	6.52091e-05	4.85701
CD96	1.29058	7.5865	2.85239	0.007147	0.0202494	-2.91024
RGS19	1.2902	8.56385	4.5997	5.07353e-05	0.000550475	1.75272
TMPRSS4-AS1	-1.28984	5.54633	-2.31386	0.0264986	0.0566666	-4.08914
BEST1	1.28932	8.49874	12.6369	8.51264e-15	2.2567e-11	23.292
MYCL	1.2892	7.97153	4.62875	4.64746e-05	0.000519301	1.83684
CALML3-AS1	-1.28867	7.74465	-1.98328	0.0550068	0.102308	-4.72269
RASAL3	1.28844	9.20108	3.49508	0.00127676	0.00547536	-1.31237
UCN3	-1.28742	5.64446	-3.28454	0.00228116	0.0083991	-1.85517
TMOD4	1.28508	6.8861	7.61896	5.16215e-09	1.34605e-06	10.6302
CYP4A11	-1.28479	14.0491	-3.90184	0.000401246	0.0023485	-0.220191
E2F7	1.28446	4.65083	3.29804	0.00219878	0.00818482	-1.82088
IL13RA2	-1.28284	5.56412	-2.54285	0.015439	0.0368894	-3.60844
CD300LF	1.28276	6.43708	3.68148	0.00075527	0.00372853	-0.818395
LSMEM1	-1.28247	7.30193	-7.07089	2.65584e-08	3.87558e-06	9.04734
DES	1.28199	7.56392	2.26053	0.0299342	0.0625421	-4.19634
CLEC12A	1.28189	5.65187	2.56693	0.0145645	0.0353145	-3.55606
ITGB2-AS1	1.28171	7.35355	3.45093	0.00144366	0.00599431	-1.42759
CYP3A4	-1.28149	7.48555	-4.61715	4.81317e-05	0.000529815	1.80323
LUCAT1	-1.28098	3.39199	-2.35243	0.0242395	0.052736	-4.01046
OXGR1	-1.28039	6.52909	-3.79869	0.000540318	0.00292025	-0.50202
FOLR2	1.28024	9.16789	4.77347	2.99815e-05	0.000386769	2.25759
FAM151A	-1.28015	13.2163	-2.90512	0.00624194	0.018214	-2.78624
HLA-DOA	1.27995	5.93139	1.71202	0.0954991	0.158478	-5.18375
GAPT	1.27995	5.51229	3.3542	0.00188558	0.00730265	-1.67746
ADAMTS2	1.27982	10.0094	4.83232	2.50709e-05	0.000345861	2.42948
GABRA2	-1.27743	7.88377	-3.86078	0.000451844	0.00256222	-0.332744
TREML1	1.27671	5.27135	4.5948	5.14903e-05	0.000557905	1.73855
SELPLG	1.27664	9.20932	3.71587	0.000684836	0.00346911	-0.726013
FRMD1	-1.27662	10.5898	-5.05984	1.25223e-05	0.000220575	3.09741
CFP	1.27637	7.29815	3.79203	0.000550741	0.00296149	-0.520093
HAVCR1	1.27622	10.9341	3.05759	0.00419264	0.0133349	-2.41995
MAP4K1	1.27461	8.18255	3.22603	0.00267348	0.00947305	-2.00291
CTSS	1.27313	10.7567	3.42683	0.00154341	0.00629472	-1.49017
HIST1H3B	1.27221	7.80095	3.39822	0.00167044	0.00665081	-1.5642
SORCS1	-1.26981	10.0414	-2.14093	0.0391259	0.0774822	-4.42991
ETV4	1.26948	8.2369	6.47717	1.61082e-07	1.32768e-05	7.30353
UGT2B7	-1.26934	14.2764	-3.71601	0.000684565	0.00346911	-0.725639
MB	1.26874	2.84595	1.41979	0.164273	0.245599	-5.6154
STPG3	-1.26833	7.90456	-4.05139	0.000259537	0.00172295	0.193521
HDC	1.26828	6.25492	2.64126	0.0121435	0.0306546	-3.39222
MTTP	-1.26738	9.86771	-3.80987	0.000523235	0.0028571	-0.471625
CACNA1E	-1.26711	9.75512	-2.86275	0.00696013	0.0198117	-2.886
IL16	1.26519	10.511	3.7211	0.000674686	0.0034341	-0.711916
HIST1H2BO	1.26497	5.77128	2.68166	0.0109891	0.0283203	-3.30186
ISLR	1.26065	10.5968	5.36545	4.90418e-06	0.000117984	4.00115
KNG1	-1.2603	13.4398	-4.86145	2.29445e-05	0.00032683	2.51468
PRDM8	1.26022	6.8741	4.84672	2.39962e-05	0.000337474	2.47159
COMP	1.25991	6.93719	3.4428	0.00147661	0.00609574	-1.44873
TREM1	-1.25984	5.15298	-2.54163	0.0154847	0.0369597	-3.61109
DDR1	1.25982	9.1222	1.64203	0.109296	0.176942	-5.29348
MS4A4A	1.25898	8.43663	4.23357	0.000151728	0.00118652	0.704844
TGFBI	1.25755	11.6799	4.74958	3.22364e-05	0.000406302	2.18794
CLIC6	1.25724	8.01421	3.69389	0.000729091	0.00363778	-0.785114
STRA6	-1.25479	11.0499	-2.82411	0.00768172	0.0213948	-2.97618
RUNX3	1.25478	8.42546	3.00907	0.00476348	0.0147566	-2.53772
SRPX	1.25393	7.156	5.46846	3.57262e-06	9.50268e-05	4.30692
MAPT-IT1	-1.2534	7.424	-3.33407	0.00199262	0.00759879	-1.72903
BEND4	1.25323	4.88586	2.79503	0.00827018	0.0226256	-3.04353
EPHB2	1.25274	9.34931	4.55149	5.86703e-05	0.000612588	1.61343
CD40LG	1.25168	5.65424	3.17555	0.00306275	0.0104563	-2.12919
GAS7	1.25141	9.72702	5.31188	5.78162e-06	0.000131563	3.84234
TNNT2	-1.25116	8.78048	-4.42042	8.69618e-05	0.000799084	1.23662
COL16A1	1.25115	11.5484	3.81759	0.000511741	0.00281069	-0.450606
HIST1H3A	1.25102	8.2817	6.53091	1.367e-07	1.16819e-05	7.46235
NAPSB	1.2504	9.00653	4.19725	0.000168948	0.00128051	0.602322
MLXIPL	-1.25016	11.966	-4.58677	5.27533e-05	0.000567339	1.71532
CAMK4	1.24995	8.10755	4.11132	0.000217676	0.0015253	0.360882
MPEG1	1.24913	11.2021	3.37605	0.00177569	0.00696101	-1.62135
GRIN2A	1.24738	9.31544	3.59129	0.000974895	0.00449079	-1.05888
SLIT2-IT1	-1.24465	6.53311	-3.68781	0.000741805	0.00367919	-0.801426
CCDC88B	1.2446	9.65776	3.25845	0.00244878	0.00886776	-1.92122
PLD4	1.24327	7.92831	3.52213	0.00118382	0.00517446	-1.24142
SLC22A8	-1.24294	14.7859	-2.89583	0.00639308	0.0185529	-2.80817
KIAA1210	1.24249	5.71996	1.9045	0.0648629	0.116288	-4.86231
BASP1P1	1.24212	8.42266	1.91128	0.0639591	0.115005	-4.85048
ABCC11	-1.24201	3.91792	-2.35913	0.0238654	0.0521147	-3.9967
KCNN4	1.24081	6.55115	3.39831	0.00167	0.00665073	-1.56396
IRF8	1.23948	10.0192	3.12081	0.00354555	0.0116952	-2.26491
APOBEC3G	1.23881	8.37898	4.66903	4.11458e-05	0.000476668	1.95367
SPON1	1.23811	11.059	5.38753	4.58228e-06	0.000113254	4.06666
SLC4A9	-1.23691	12.0326	-3.51935	0.00119308	0.0052035	-1.24874
NCF2	1.23623	9.1124	4.01929	0.000285092	0.00183664	0.104239
DERL3	1.23615	8.73274	3.31571	0.00209525	0.00788443	-1.7759
HIST1H2BI	1.23492	7.04345	4.53699	6.12876e-05	0.000628524	1.57161
PDGFRA	1.23242	12.5742	6.12204	4.78235e-07	2.66819e-05	6.25069
TSHZ2	1.23036	10.2968	5.80433	1.27058e-06	4.85663e-05	5.30574
ST3GAL6-AS1	-1.22986	5.59481	-4.34857	0.000107788	0.00092565	1.03133
SEC14L5	-1.22975	6.32246	-3.33877	0.00196712	0.00753588	-1.717
KCNIP4-IT1	-1.229	4.90657	-3.12053	0.0035482	0.0116993	-2.2656
PTGS2	-1.22898	7.89241	-7.11934	2.29525e-08	3.5445e-06	9.18844
SLC34A3	-1.22715	11.4031	-3.21874	0.00272657	0.00960548	-2.02119
FCGR1CP	1.22711	4.12227	2.5279	0.0160061	0.0379181	-3.6408
TESC	1.22636	8.7493	4.78502	2.89481e-05	0.000378832	2.29129
PNPLA1	-1.22605	9.11816	-4.37611	9.92815e-05	0.000875373	1.10991
ADCY7	1.22592	10.9636	3.96884	0.000330301	0.00204506	-0.035582
TMSB4Y	-1.22567	4.90169	-1.04284	0.303979	0.400587	-6.06419
XPNPEP2	-1.22513	14.428	-3.68328	0.000751426	0.00371532	-0.813582
HES1	-1.22474	10.5184	-8.50381	3.92019e-10	2.07849e-07	13.1149
NUGGC	-1.22377	9.76972	-4.03338	0.000273586	0.0017842	0.143397
CAMK2A	-1.22341	8.36409	-3.67704	0.000764868	0.00376074	-0.830306
PLG	-1.22287	14.4208	-3.22751	0.00266276	0.00944976	-1.99917
PTPRC	1.22239	10.8634	2.92101	0.00599096	0.017632	-2.74859
CCL17	1.22215	4.28831	2.28217	0.0284946	0.060047	-4.15306
ARHGAP15	1.22208	8.58224	3.53919	0.0011286	0.00499347	-1.19655
LILRB1	1.2212	8.36307	3.4918	0.00128847	0.00551222	-1.32094
SFRP4	1.22076	8.28454	3.8213	0.000506309	0.00278952	-0.440508
IL6	-1.21917	3.28984	-1.91227	0.0638276	0.11482	-4.84874
CCL5	1.21907	8.75506	3.02175	0.00460761	0.0143562	-2.50705
PLA2G7	1.21857	4.88295	2.39949	0.0217195	0.0485154	-3.91318
GABRP	1.21813	7.79917	3.23318	0.00262228	0.00932902	-1.98492
ZAP70	1.21795	8.76398	3.10168	0.00373057	0.0121795	-2.312
CLIC5	-1.2167	12.5597	-3.57467	0.0010216	0.00463998	-1.1029
CHRNA4	-1.21582	9.77555	-3.37658	0.0017731	0.00695508	-1.61998
CD80	1.21581	6.07246	5.5823	2.51683e-06	7.45486e-05	4.64521
LILRA2	1.21348	6.79763	4.35658	0.000105244	0.000910279	1.05416
IL12RB1	1.21259	7.6642	3.92555	0.000374594	0.00223996	-0.155007
LAMP5	1.21195	6.2551	3.29675	0.00220651	0.00820399	-1.82415
NOD2	1.2117	7.56416	3.25039	0.0025029	0.00901726	-1.94157
CHIT1	1.21132	3.8312	1.78521	0.0826585	0.140994	-5.06488
GCGR	-1.21091	9.79673	-3.57374	0.00102428	0.00464826	-1.10537
LAPTM5	1.21054	11.1449	3.27942	0.00231316	0.0084872	-1.86815
DGKA	1.21006	9.70474	3.42354	0.00155752	0.00632957	-1.49869
HSH2D	1.20949	8.16341	2.762	0.00898967	0.0241782	-3.11952
BPI	-1.20916	6.48637	-2.44823	0.0193622	0.0442874	-3.81097
CRP	-1.20897	2.01543	-2.20622	0.0338378	0.0689235	-4.3036
NMRK2	-1.20777	4.4501	-1.94011	0.0602334	0.10977	-4.79976
LAT2	1.20599	8.76186	4.12025	0.000212035	0.00149828	0.385879
SPON2	1.20485	11.3268	4.19873	0.000168213	0.00127737	0.606478
PVALB	-1.20443	8.43814	-3.05915	0.0041754	0.0132854	-2.41614
KLHL3	-1.20427	11.5608	-5.32162	5.61124e-06	0.000129336	3.8712
CSRNP1	-1.20254	10.5132	-6.73616	7.31529e-08	7.70665e-06	8.06729
FBXO41	1.20234	8.6261	4.66536	4.16052e-05	0.000479545	1.94302
FOLH1	-1.20184	10.0623	-3.42823	0.00153745	0.00627847	-1.48655
RIMS2	1.19983	6.76956	3.43163	0.00152302	0.00623236	-1.47772
LRRK1	1.19953	10.768	4.19677	0.000169189	0.00128149	0.600961
GRM1	-1.19948	6.78522	-2.91561	0.0060751	0.0178351	-2.76138
SIGLEC1	1.19877	10.6063	3.25258	0.00248806	0.00897714	-1.93603
FCRL6	1.19871	6.69132	3.20852	0.00280281	0.00981702	-2.04683
HIST1H2AL	1.19798	5.41552	2.64583	0.0120075	0.030398	-3.38204
NPIPA1	-1.19774	6.45562	-3.72998	0.000657813	0.0033705	-0.687999
GRIK4	1.19696	5.66074	4.4725	7.43947e-05	0.000718908	1.38599
PLEK	1.19665	9.27253	3.0031	0.00483852	0.0149382	-2.55212
PRKY	-1.19645	6.93323	-0.802179	0.427715	0.525671	-6.28292
AMPD1	1.1957	5.05532	1.5979	0.11881	0.188715	-5.36064
ARHGAP22	1.19529	7.86076	3.90482	0.000397805	0.00233881	-0.212024
RGS9BP	-1.19525	7.49852	-3.33891	0.00196635	0.00753475	-1.71664
VSIG4	1.19394	9.61455	4.07679	0.000240912	0.00163479	0.264354
GXYLT2	1.19372	7.95791	5.33132	5.4464e-06	0.000127398	3.89996
IL2RA	1.19345	6.71659	3.27337	0.00235153	0.00860611	-1.88348
HAPLN4	-1.19263	5.74792	-2.99445	0.0049494	0.0151979	-2.57299
SLC24A4	1.19209	6.93368	3.83086	0.000492566	0.00273745	-0.41446
ATP8B2	1.19202	11.5949	5.61762	2.2575e-06	6.9724e-05	4.75026
GOLGA6L3	-1.19177	5.69051	-5.32199	5.60485e-06	0.000129336	3.8723
GPC5	-1.19162	6.41116	-2.44939	0.0193093	0.044189	-3.80853
CHAD	-1.19151	10.7042	-4.03746	0.000270344	0.0017701	0.154727
RNF112	1.19116	6.8947	7.07999	2.58399e-08	3.84122e-06	9.07386
MELK	1.19106	4.57301	2.14924	0.0384148	0.0763496	-4.414
KMO	-1.19102	10.4997	-4.07552	0.000241813	0.00163602	0.260801
HIST1H4I	1.1907	6.91979	3.89452	0.000409843	0.00238965	-0.240289
GSTA1	-1.18949	13.6204	-3.08095	0.00394157	0.0127118	-2.36289
CXCR1	-1.18786	4.64183	-2.10502	0.0423356	0.082584	-4.49814
AKNA	1.18738	11.7536	3.44084	0.00148467	0.00612162	-1.45383
GZMB	1.18694	6.03493	2.41118	0.0211317	0.0474867	-3.88881
PRSS50	-1.18682	5.92696	-4.51432	6.5613e-05	0.000658864	1.50628
CHRNB4	-1.18632	5.62664	-3.79155	0.000551508	0.00296461	-0.52141
ADAM12	1.18537	9.71684	3.98121	0.00031861	0.00199598	-0.00136316
PLPP2	1.1845	8.00877	3.92578	0.000374343	0.0022393	-0.154373
PAPPA2	1.18333	12.5821	3.65041	0.000824892	0.00397839	-0.901535
CAMK2B	-1.18277	8.16166	-3.79397	0.000547688	0.00295206	-0.514836
CYBB	1.18257	10.9192	3.4937	0.00128166	0.00548752	-1.31597
GTF2H4	1.18257	5.74935	1.02009	0.314496	0.41199	-6.08719
ANGPTL3	-1.18191	9.94111	-2.97965	0.0051444	0.0156546	-2.60857
PTGER1	1.18157	9.55863	5.27858	6.40426e-06	0.000140754	3.74368
LRG1	1.18108	7.20902	2.74774	0.00931793	0.0248802	-3.15214
MFAP2	1.18012	6.76419	5.61634	2.26644e-06	6.97292e-05	4.74644
PROM1	1.17991	11.6702	3.32762	0.00202812	0.00769544	-1.74551
AEBP1	1.17916	13.6699	4.22979	0.000153436	0.00119562	0.694168
NTRK3-AS1	-1.17865	4.70973	-4.10019	0.000224918	0.00155681	0.329725
ZBED2	1.17849	5.45872	3.05216	0.00425325	0.0135007	-2.4332
IFI27L2	1.17691	8.38335	4.33987	0.000110621	0.000941429	1.00654
MROH5	-1.17487	6.16571	-3.23914	0.00258031	0.00922303	-1.96991
TRAF3IP3	1.17437	8.89393	3.73671	0.00064528	0.00332486	-0.669832
CXCL3	-1.17426	4.44127	-3.03647	0.00443272	0.0139452	-2.47135
PAMR1	1.17322	8.19583	3.84745	0.000469568	0.00263485	-0.369187
M1AP	1.17306	5.91446	6.34603	2.40591e-07	1.76352e-05	6.91535
LGALS1	1.17279	10.711	5.25625	6.85869e-06	0.00014863	3.67757
GINS2	1.17057	6.28573	7.16941	1.97445e-08	3.30585e-06	9.334
DPEP1	-1.17037	14.3954	-2.9313	0.00583348	0.0172563	-2.72413
CRACR2A	1.16841	7.76838	4.73436	3.37594e-05	0.000416558	2.14361
ZNF732	-1.16654	4.61508	-3.14779	0.00329914	0.0110779	-2.19816
PIK3CG	1.1661	9.48294	3.5868	0.000987306	0.00452568	-1.07079
ADGRE1	1.16528	5.56677	3.05494	0.00422213	0.0134127	-2.42642
DPP4	-1.16513	13.032	-5.50193	3.22306e-06	8.88493e-05	4.40634
LPAR1	1.16478	9.76671	5.15823	9.26458e-06	0.000182154	3.3877
ARL4C	1.16462	9.98561	2.64882	0.0119194	0.0302184	-3.37539
GGACT	-1.16399	10.5166	-3.6474	0.000831979	0.00400576	-0.909598
FASLG	1.16392	5.24649	3.23817	0.00258711	0.0092328	-1.97236
HCK	1.16331	9.06638	3.53215	0.00115108	0.00506055	-1.21508
FAM131B	1.16218	5.87915	4.06065	0.000252589	0.00168881	0.219328
NUTM2F	-1.1615	5.00216	-1.63177	0.111449	0.179656	-5.30923
CHRNB2	1.16027	7.6697	9.95969	6.9468e-12	1.10496e-08	16.9769
BHLHE40	-1.15941	12.754	-7.84029	2.68676e-09	8.90326e-07	11.2605
ELOVL4	-1.15912	6.16494	-4.7844	2.90023e-05	0.000378832	2.2895
IQSEC3	-1.15885	10.2541	-3.57242	0.00102807	0.00465752	-1.10885
VARS2	1.15842	6.29134	1.12044	0.269946	0.365643	-5.98219
LOXL1	1.15832	10.3118	4.95723	1.71345e-05	0.00026939	2.79553
KCNJ8	1.15786	9.48098	6.31015	2.68536e-07	1.8571e-05	6.80903
MGAM2	-1.15639	7.41804	-4.38486	9.67216e-05	0.000860433	1.13489
PPP2R2C	-1.15576	4.90847	-2.97234	0.00524349	0.0158863	-2.62613
HTR7	1.15574	5.29428	3.17105	0.00309996	0.0105639	-2.1404
HCAR2	-1.15455	7.11926	-4.55644	5.78016e-05	0.000607261	1.62772
ADORA3	1.15391	5.52748	4.26347	0.000138849	0.00110926	0.789489
TNN	-1.15276	6.26424	-3.0913	0.00383485	0.0124382	-2.3375
SCNN1B	-1.1527	10.3224	-3.94005	0.000359147	0.00217654	-0.115056
ADAM19	1.15253	10.0275	3.28575	0.00227364	0.00837723	-1.85209
PRPH2	1.15153	7.77452	8.58884	3.07483e-10	1.81141e-07	13.3484
PRODH2	-1.15145	13.4248	-2.84289	0.00732263	0.0206612	-2.93244
F2RL3	-1.15142	7.85509	-3.32327	0.00205237	0.00775417	-1.75661
WT1-AS	-1.15039	7.87205	-3.18761	0.00296508	0.010237	-2.09911
PAH	-1.1502	14.3285	-3.37412	0.00178513	0.0069954	-1.62631
FCGR2C	1.14972	8.58278	3.56878	0.00103866	0.00469611	-1.11848
WBSCR17	-1.14837	8.54696	-3.73249	0.000653116	0.00335762	-0.681232
ATP6V1B1-AS1	-1.14822	8.64048	-3.15954	0.00319708	0.0108197	-2.16902
FAR2P1	-1.14644	3.1711	-1.73949	0.0904973	0.151617	-5.13963
DNMT3L	-1.14574	7.18241	-2.7331	0.00966629	0.0255955	-3.18551
CCL11	1.14513	6.0045	3.51744	0.00119947	0.00521878	-1.25375
ZRANB2-AS1	-1.1451	5.54037	-3.97589	0.000323583	0.00201761	-0.0160732
CCDC3	1.14408	9.48704	6.13604	4.58117e-07	2.60243e-05	6.29227
SPHK1	1.1435	7.51239	3.54605	0.00110712	0.00493026	-1.17849
GRK6P1	1.14239	6.76605	8.3304	6.45096e-10	2.85025e-07	12.6356
AQP5	-1.1408	6.85613	-5.27304	6.51422e-06	0.000142721	3.72726
SUSD2	-1.14056	13.1764	-3.47792	0.00133929	0.00566712	-1.35723
VIM	1.14033	13.6912	4.45793	7.77188e-05	0.000740237	1.34415
HIST1H2BK	1.14033	9.52944	4.74772	3.24181e-05	0.000407301	2.18254
ICAM4	-1.1403	5.43655	-5.32123	5.618e-06	0.000129336	3.87004
NMRAL2P	-1.13982	7.13554	-4.31389	0.000119523	0.000991205	0.932596
PADI4	-1.13948	2.92418	-2.00142	0.0529311	0.0991197	-4.68991
PARP15	1.13847	7.54666	2.64255	0.0121052	0.0305821	-3.38936
FAM3D-AS1	-1.13693	6.55178	-3.66897	0.000782603	0.00383018	-0.851923
IGFBP6	1.13689	9.42492	4.76545	3.07202e-05	0.000394061	2.23421
FBLIM1	1.13681	11.2635	4.70563	3.68309e-05	0.000442806	2.06
ZNF98	-1.13628	5.52599	-3.16762	0.00312859	0.0106287	-2.14893
UBE2U	-1.13578	3.98574	-1.42274	0.163423	0.244513	-5.61141
SLC2A2	-1.13502	11.0333	-3.43249	0.00151941	0.00622398	-1.47549
SYNC	1.13386	6.72094	5.86885	1.04173e-06	4.29267e-05	5.49774
HLA-H	-1.13341	7.65103	-1.5367	0.133114	0.207193	-5.45116
CILP	1.1329	7.5261	3.68588	0.000745897	0.00369372	-0.806615
NKG7	1.13265	7.51404	2.77318	0.00873978	0.0236354	-3.09385
PTGFR	-1.13151	7.87022	-5.94309	8.28982e-07	3.71431e-05	5.71863
DKK3	1.13141	11.1928	7.3769	1.06044e-08	2.15661e-06	9.93482
SLCO5A1	1.13109	5.53058	2.26961	0.0293226	0.0615068	-4.17823
WDR49	-1.12992	5.97174	-3.92851	0.000371389	0.00222656	-0.146856
APOLD1	-1.12991	8.4598	-3.73205	0.00065393	0.00335878	-0.682409
CSF1R	1.12985	11.9747	3.96379	0.000335189	0.0020721	-0.0495303
KIF20A	1.12879	6.97335	6.95133	3.81015e-08	4.86294e-06	8.6983
RNF212B	-1.12841	9.48124	-3.40974	0.00161811	0.00650598	-1.53442
CLNK	-1.12779	9.71594	-4.63174	4.60565e-05	0.000515897	1.84551
NCF1	1.12687	7.42619	3.18706	0.00296951	0.010248	-2.1005
FGG	1.12672	3.70062	1.15896	0.254106	0.348613	-5.93946
MYO1H	1.12653	6.96715	9.44151	2.82914e-11	2.64708e-08	15.6364
INSRR	-1.12648	9.01847	-2.98232	0.00510868	0.0155631	-2.60216
CYP2B6	-1.12576	10.1393	-2.61666	0.0129002	0.0321112	-3.44679
SLC5A12	-1.12522	14.5896	-4.12307	0.000210277	0.00149249	0.393805
GAS2L1P2	-1.12356	7.0069	-2.76679	0.00888186	0.0239398	-3.10854
SLC23A3	-1.12289	11.8751	-3.26666	0.00239477	0.00872252	-1.90045
CTNNA3	-1.12284	6.34193	-4.01587	0.000287962	0.00184691	0.0947183
MYH2	1.12274	6.06026	1.46225	0.152352	0.230946	-5.55708
PTAFR	1.12088	9.41492	3.48165	0.00132547	0.00562362	-1.3475
FSTL1	1.12	12.6284	5.1695	8.95013e-06	0.000178824	3.42098
PHF21B	-1.11999	7.65599	-4.21654	0.000159574	0.00123213	0.656753
NRARP	-1.11969	8.5062	-6.32462	2.56895e-07	1.83233e-05	6.85191
BIN2	1.11911	8.83593	3.19118	0.00293679	0.0101593	-2.09021
KRT80	1.11849	8.21761	2.5568	0.0149266	0.0359549	-3.57813
RPS2	1.11791	14.1923	5.38324	4.64314e-06	0.000114198	4.05393
FOXCUT	-1.11766	6.90855	-5.00247	1.49234e-05	0.000246616	2.92851
POU2F2	1.11716	8.52242	3.02944	0.00451547	0.0141328	-2.48842
SFN	1.11666	5.68729	2.11963	0.0410029	0.0805374	-4.47049
CD22	1.11583	8.21942	3.15095	0.00327138	0.0110149	-2.19033
UBD	-1.11498	2.50423	-1.31993	0.195192	0.28212	-5.7465
MEIOC	-1.11484	5.43758	-4.14493	0.000197165	0.00142875	0.455125
SPSB4	-1.11444	6.35126	-2.92452	0.00593674	0.0175032	-2.74024
ZNF91	-1.11388	11.1423	-5.6154	2.27297e-06	6.97951e-05	4.74366
AIM2	1.11352	5.04098	1.64693	0.10828	0.175556	-5.28593
FNDC1	1.11046	8.93583	3.79137	0.000551793	0.00296514	-0.521898
FERMT3	1.11017	9.99215	4.11908	0.000212764	0.0015	0.382611
TM4SF5	-1.10967	8.04962	-3.18047	0.00302254	0.0103715	-2.11693
CDH11	1.10958	11.216	4.38894	9.55487e-05	0.000854779	1.14655
CLDN8	-1.10952	9.85268	-4.82545	2.56009e-05	0.000350591	2.40937
SLC23A1	-1.10897	11.7061	-3.66244	0.000797233	0.00388029	-0.869386
GYPC	1.10885	10.527	5.17388	8.83078e-06	0.000177576	3.43392
CYP4F3	-1.10711	12.3926	-3.16894	0.00311757	0.0106093	-2.14566
GPR4	-1.10594	8.28903	-4.31794	0.00011809	0.000983632	0.944119
PHYHIP	-1.10563	8.31213	-3.78384	0.000563843	0.00301259	-0.542329
TRANK1	1.10471	11.4921	4.7447	3.27167e-05	0.000408383	2.17374
IL34	1.10461	8.46321	4.65055	4.35116e-05	0.000494354	1.90003
KLRB1	1.10436	6.27257	2.9611	0.00539922	0.0162682	-2.65305
ARPC1B	1.10343	11.3441	4.49132	7.03083e-05	0.000689047	1.44008
DHDH	-1.10305	8.91869	-2.64191	0.0121242	0.0306197	-3.39078
ARPP21	-1.10269	5.86301	-2.47485	0.0181756	0.0420266	-3.75455
WDR86	1.10251	8.44306	4.03168	0.00027495	0.00178943	0.138668
RPS8	1.1019	14.112	5.01627	1.43072e-05	0.0002398	2.9691
CYP3A5	-1.10149	11.0768	-4.41599	8.81234e-05	0.000806032	1.22393
FCN3	-1.10023	8.99415	-2.77143	0.00877849	0.0237225	-3.09788
HAPLN3	1.10018	7.48671	3.04799	0.00430019	0.0136206	-2.44334
CD300A	1.09966	7.61622	3.0749	0.00400522	0.0128675	-2.37769
HSPA7	1.09907	8.65818	3.10963	0.00365258	0.0119765	-2.29244
SCN7A	-1.09833	8.70171	-4.9234	1.89971e-05	0.000288292	2.69625
SLC17A7	1.0983	5.33317	4.24327	0.000147428	0.00116283	0.732276
FAM153B	-1.09756	5.97691	-3.90984	0.000392054	0.0023165	-0.198216
ADRB2	1.09684	7.83323	3.77312	0.000581442	0.0030861	-0.57139
ANKRD24	-1.09669	8.76371	-4.48757	7.11056e-05	0.000694294	1.42929
KCNN2	-1.09642	6.46276	-2.47101	0.0183425	0.0423447	-3.76271
GMIP	1.09642	9.73835	3.39894	0.0016671	0.00664086	-1.56233
KL	-1.09595	14.0233	-4.3272	0.000114877	0.000965481	0.970473
QPCT	1.09561	7.72616	3.45091	0.00144375	0.00599431	-1.42764
FADS6	-1.09538	6.5646	-2.22937	0.0321211	0.0660954	-4.25811
S100A6	1.09521	12.919	5.05416	1.27417e-05	0.000222713	3.08069
FAM180A	-1.09504	7.06807	-5.32703	5.51868e-06	0.000127959	3.88724
OLFM2	1.09463	7.51819	5.16913	8.96031e-06	0.000178824	3.41988
EMP3	1.09434	9.76644	5.31579	5.71257e-06	0.00013074	3.85393
MROH7	-1.09295	6.12716	-3.80934	0.000524022	0.00285932	-0.473048
F11	-1.09239	10.1464	-3.64199	0.000844819	0.00405191	-0.924031
FAAHP1	-1.09239	6.92886	-3.44786	0.00145602	0.00603273	-1.43557
IER2	-1.0921	11.6967	-8.41233	5.09604e-10	2.53305e-07	12.8625
TTC24	1.09201	4.47079	1.81365	0.0780781	0.134727	-5.01757
ZBTB16	-1.09134	10.7493	-3.14686	0.00330737	0.0110962	-2.20047
MMP2	1.09125	11.8098	5.67382	1.89886e-06	6.29932e-05	4.91741
EMILIN1	1.09122	12.0828	4.9355	1.83093e-05	0.000281651	2.73173
CIB2	1.09104	8.28828	4.89971	2.04202e-05	0.000303272	2.62676
MEI1	1.09086	7.40528	3.03466	0.00445391	0.0139869	-2.47575
SERPINC1	-1.08995	6.75452	-2.93652	0.00575513	0.0170754	-2.71171
GCH1	-1.08977	9.9854	-5.70394	1.7307e-06	5.98447e-05	5.00702
TMEM54	1.08864	9.42386	4.46795	7.54168e-05	0.000725289	1.37293
LAMA4	1.08858	11.0074	6.28055	2.9404e-07	2.00729e-05	6.72125
TBX21	1.088	6.37471	3.20172	0.00285461	0.00994859	-2.06384
EPHA6	-1.08799	5.92672	-2.10615	0.0422315	0.0824214	-4.49601
FGF9	-1.0871	9.92621	-4.64709	4.39696e-05	0.000498489	1.88999
DUSP5	-1.08703	9.53397	-4.96674	1.66441e-05	0.000264413	2.82348
HIST1H3H	1.08503	7.42619	3.36907	0.00181008	0.00707359	-1.63928
RUBCNL	1.08469	8.4657	3.36084	0.00185151	0.00719876	-1.66043
CD4	1.08361	11.0059	4.11973	0.000212355	0.00149987	0.384445
MICAL2	1.08361	11.3668	4.82101	2.59484e-05	0.000353476	2.39641
LILRB5	1.08339	8.77987	3.94909	0.000349831	0.00213605	-0.0901132
TNFSF8	1.08295	7.55686	3.6082	0.000929495	0.00433438	-1.014
HS6ST2	-1.08107	9.33703	-3.93155	0.000368122	0.00221207	-0.138473
SLFN12L	1.0809	6.55295	3.07826	0.00396965	0.0127868	-2.36945
FN1	1.08055	14.0857	3.52432	0.0011766	0.00515421	-1.23567
TTPA	-1.08048	6.76992	-3.25337	0.00248277	0.00896301	-1.93405
SCARA3	1.07978	9.3161	3.72809	0.000661371	0.00338256	-0.693094
SH3BP1	1.07948	8.1277	3.35091	0.00190271	0.00735287	-1.68591
PXDN	1.07926	11.6069	4.26117	0.000139801	0.0011163	0.782966
LPL	-1.07713	9.84893	-2.56899	0.0144916	0.0351861	-3.55155
AQP6	-1.07708	10.7162	-3.71113	0.000694154	0.00350515	-0.738771
ABCA5	-1.0769	10.9429	-7.58302	5.74247e-09	1.39739e-06	10.5274
PRDM7	-1.07676	6.51509	-2.54594	0.0153244	0.0366596	-3.60175
SNCAIP	1.07647	7.98399	4.74348	3.28386e-05	0.000409163	2.17017
IGSF10	1.07606	7.09055	5.0026	1.49174e-05	0.000246616	2.92889
COL8A1	1.07558	9.76591	3.58837	0.00098294	0.00451216	-1.06661
SLC25A25	-1.07554	11.1662	-9.51123	2.33728e-11	2.37872e-08	15.819
HSPE1	-1.07541	8.2059	-5.08708	1.15207e-05	0.000208237	3.1777
HSD11B2	-1.07467	13.615	-4.14508	0.00019708	0.00142875	0.45554
GABRB2	-1.07451	8.39357	-3.78683	0.000559029	0.00299391	-0.53422
LCNL1	-1.07352	5.77647	-2.84057	0.00736619	0.0207374	-2.93786
NFAM1	1.0735	9.18804	3.27306	0.00235353	0.00860778	-1.88427
HHIPL1	1.07325	7.92578	6.90906	4.32995e-08	5.29786e-06	8.5746
CEACAM4	1.07229	5.01336	2.88651	0.00654826	0.0189032	-2.83015
HIST1H4J	1.07208	5.36728	2.4208	0.0206585	0.0466157	-3.86867
ASPA	-1.07195	10.1651	-4.21959	0.000158142	0.00122583	0.665349
FAM65B	1.07081	10.3139	3.13801	0.00338658	0.0112905	-2.22241
TMEM154	1.07077	6.87157	2.73365	0.00965317	0.0255693	-3.18427
EMILIN2	1.0707	9.34452	4.411	8.94502e-05	0.000813641	1.20963
CRHBP	-1.07051	10.045	-3.63084	0.000871903	0.00414232	-0.953761
APOC1	1.06876	7.26374	2.43399	0.0200258	0.0454653	-3.84099
TNFAIP8	1.06844	9.16489	4.60314	5.02108e-05	0.000546367	1.76268
SLC13A3	-1.06819	15.6286	-3.59117	0.000975222	0.00449099	-1.0592
MIAT	1.06812	9.58437	4.07901	0.000239347	0.00162764	0.270554
TUB-AS1	-1.06769	8.01728	-3.72832	0.000660933	0.00338141	-0.692468
CCDC68	-1.06763	7.36065	-7.08455	2.54877e-08	3.84122e-06	9.08713
ADAM33	1.06747	8.20097	4.49612	6.93022e-05	0.000681707	1.45389
GBP5	1.06721	8.33845	2.71371	0.0101466	0.0266016	-3.22954
TNFRSF4	1.06685	6.63697	3.62303	0.000891358	0.00421962	-0.974547
LHFPL3	-1.06601	6.98419	-4.3475	0.000108133	0.000927201	1.02828
RPSA	1.0645	13.5781	5.67402	1.89769e-06	6.29932e-05	4.91801
KRT23	1.06389	5.87456	2.15911	0.0375845	0.0750464	-4.39504
TNFAIP8L2	1.06385	7.88704	6.05329	5.90719e-07	3.05064e-05	6.04636
RELN	1.06371	9.17249	4.43102	8.42452e-05	0.000782255	1.26699
CHST15	1.06268	10.847	4.84868	2.38538e-05	0.000336316	2.47732
GFI1	1.06154	6.74741	2.79745	0.00821978	0.0225244	-3.03796
SLC16A10	-1.06016	9.88435	-3.95941	0.000339491	0.0020897	-0.0616369
ALOX15	1.05986	3.50905	1.71743	0.0944954	0.157156	-5.1751
TLR6	1.05953	7.8762	3.24854	0.00251547	0.00904206	-1.94623
PLEKHA4	1.05903	10.2586	4.25888	0.000140753	0.00112271	0.776487
THPO	-1.05895	7.77475	-3.86995	0.000440035	0.00252002	-0.307655
TSKU	-1.05889	11.9796	-4.38096	9.78553e-05	0.000867607	1.12375
XYLT1	1.05872	10.1323	4.52456	6.36232e-05	0.000645814	1.53577
ITGAM	1.05796	9.70246	3.83579	0.000485607	0.0027083	-0.400989
ALOX5AP	1.05766	7.92237	3.7713	0.000584486	0.00309503	-0.576325
FGF1	-1.05645	11.6417	-3.56067	0.0010626	0.0047826	-1.13991
IFITM1	1.05592	11.3075	4.46518	7.60476e-05	0.000729561	1.36496
SERPINA5	-1.05572	12.5431	-3.86051	0.000452199	0.00256332	-0.333489
INPP5J	-1.05552	10.9859	-4.2177	0.00015903	0.00122947	0.660009
CTSK	1.05518	9.45673	4.54095	6.05628e-05	0.000623099	1.58301
AOC1	-1.0548	14.6995	-2.60237	0.0133596	0.0330067	-3.47833
IZUMO1	-1.05461	5.43936	-3.54287	0.00111702	0.00496293	-1.18685
ST8SIA1	1.05421	7.20226	4.28121	0.000131725	0.00106627	0.839764
SIRPB2	1.05302	6.4851	3.28405	0.00228423	0.00840652	-1.85642
KCNQ2	1.05284	1.5877	1.83957	0.0740916	0.129293	-4.9739
ABCC9	1.05281	11.1162	5.33358	5.40877e-06	0.000126882	3.90665
RIMS1	1.05275	4.79825	1.92195	0.062558	0.112997	-4.83178
TLR8	1.05249	6.43566	2.81538	0.00785419	0.0217685	-2.99645
SLC2A12	-1.0493	9.43987	-4.39691	9.32995e-05	0.000837484	1.16934
SAMHD1	1.04715	11.1089	3.40325	0.00164739	0.00658706	-1.5512
CTH	-1.04682	9.33777	-4.35017	0.000107275	0.000922336	1.03589
GSTP1	1.04672	13.4588	5.57248	2.594e-06	7.62665e-05	4.61604
GPR65	1.04634	7.5061	3.65134	0.000822741	0.00397042	-0.899074
ADGRE2	1.04504	8.79029	2.6171	0.0128863	0.0320866	-3.44581
HS3ST1	1.0448	8.22102	3.13424	0.0034208	0.0113775	-2.23173
IKBKE	1.04425	9.40838	4.83883	2.45795e-05	0.000341451	2.44851
GAL3ST2	-1.04383	5.73523	-2.54135	0.015495	0.0369675	-3.61169
SLC19A2	-1.04314	9.68291	-7.78037	3.20475e-09	1.00832e-06	11.0904
TMEM178A	-1.04309	9.37618	-3.78809	0.000557014	0.00298614	-0.530806
KCNH7	-1.04277	5.60597	-3.54011	0.00112571	0.0049851	-1.19413
KCNMB2-AS1	-1.04231	5.85559	-4.1529	0.000192587	0.00140647	0.477507
RPS19	1.04201	13.1317	4.98412	1.57839e-05	0.000255141	2.87455
RUNDC3B	-1.04172	7.93967	-4.22248	0.000156795	0.00121717	0.673508
ITGAX	1.04171	9.88354	2.38187	0.0226339	0.0500715	-3.94977
MCUB	1.04162	7.22669	3.62153	0.000895157	0.00423131	-0.978552
IGFLR1	1.03982	8.53916	4.43951	8.21304e-05	0.000769356	1.29131
RPLP0	1.03976	14.7523	5.30174	5.96454e-06	0.00013438	3.81229
HEPACAM2	-1.03938	8.75348	-3.94553	0.000353477	0.00214759	-0.0999528
FBLN1	1.03936	11.916	5.04134	1.32514e-05	0.00022836	3.04291
FN3K	-1.03914	12.2712	-4.02821	0.000277754	0.00180228	0.129024
SLC25A48	-1.03832	8.43145	-3.21321	0.00276761	0.00972852	-2.03508
LRRC39	-1.0381	5.23012	-3.27887	0.00231664	0.00849388	-1.86955
ALDH6A1	-1.03776	14.7655	-3.82982	0.000494033	0.00274237	-0.417275
RAMP1	1.03591	7.63781	3.68416	0.000749548	0.00370718	-0.811221
FHL2	1.03584	10.3087	4.39833	9.29041e-05	0.000835028	1.1734
MARCKSL1	1.03532	10.6941	4.57496	5.46654e-05	0.000582913	1.68119
GLI1	1.0353	7.91597	3.61382	0.000914867	0.00429259	-0.999062
CD5	1.03496	8.4181	3.42824	0.00153738	0.00627847	-1.48651
DGKB	-1.03479	8.19121	-3.08538	0.00389554	0.0125863	-2.35202
CAPN8	1.03468	6.11171	2.47246	0.0182792	0.0422172	-3.75962
OLFML2B	1.03306	8.74071	3.34242	0.00194753	0.00748606	-1.70765
RNF144B	1.03301	11.019	3.89041	0.000414751	0.00240943	-0.251573
NPIPB3	-1.03188	8.8893	-4.45598	7.81757e-05	0.000742809	1.33854
SLC38A5	1.03177	6.5828	3.32722	0.00203034	0.00769835	-1.74653
PSTPIP1	1.03152	8.77203	2.88137	0.00663544	0.0191167	-2.84226
RUNX1	1.03129	10.3763	2.65533	0.0117294	0.0298222	-3.36086
KCNH6	-1.03061	10.9591	-2.72746	0.00980378	0.0258734	-3.19833
FAM83D	-1.03059	8.007	-2.95189	0.00553012	0.0165742	-2.67507
OLFM1	1.03024	7.46702	4.94383	1.78494e-05	0.000276988	2.7562
LINGO3	1.02963	5.89383	2.7498	0.00926987	0.0247768	-3.14744
GIPC2	-1.02951	11.0506	-4.47102	7.47261e-05	0.000720359	1.38174
TNFRSF11A	1.02874	7.27964	3.59026	0.000977725	0.00449538	-1.06161
BATF3	1.02853	6.32396	4.16628	0.000185133	0.00136347	0.515121
HNF4A-AS1	-1.02828	9.48643	-2.2664	0.0295371	0.0618506	-4.18463
MSMO1	-1.02736	9.76538	-6.57803	1.18394e-07	1.08228e-05	7.60145
CYP2W1	-1.02702	6.67637	-3.0246	0.00457325	0.0142689	-2.50015
NPIPA5	-1.02687	5.95488	-3.0079	0.0047781	0.0147947	-2.54054
RPL32	1.02664	13.819	5.09754	1.11578e-05	0.00020443	3.20853
ALDH1L1-AS2	-1.02582	7.78254	-4.25886	0.000140764	0.00112271	0.776411
C7	1.02466	15.6639	4.66587	4.15417e-05	0.000479161	1.94448
SLC10A2	-1.02339	9.76863	-3.01067	0.00474352	0.0147192	-2.53385
DUSP8	-1.02332	9.52643	-4.58067	5.37324e-05	0.000575922	1.69769
CDR1	-1.02302	10.3883	-2.74838	0.00930287	0.0248483	-3.15067
VASH1	1.02288	10.9395	5.49739	3.26841e-06	8.99435e-05	4.39285
TNFRSF13C	1.02246	5.49936	1.94388	0.059761	0.109202	-4.79309
PTPRCAP	1.02234	9.33575	3.67049	0.000779227	0.00381837	-0.847846
FCAR	-1.02152	3.45117	-1.87131	0.0694496	0.122809	-4.91975
TMEM52	-1.0215	5.63699	-2.58138	0.0140615	0.0343779	-3.52445
MYO1F	1.02129	10.5332	3.03331	0.00446975	0.0140201	-2.47903
CD163	1.02129	11.0623	3.19801	0.00288332	0.0100114	-2.07314
C1QTNF7	-1.02062	9.26575	-4.06649	0.000248303	0.00166506	0.235604
KLRG2	1.02043	7.09799	3.31399	0.0021051	0.00791201	-1.78027
LRRC19	-1.02022	10.6396	-6.12307	4.76722e-07	2.66819e-05	6.25376
LCP2	1.01932	9.78184	3.27935	0.00231362	0.0084872	-1.86834
ADM	-1.01902	10.2131	-4.06533	0.00024915	0.00167003	0.232366
MARCO	1.01888	4.78196	1.89987	0.0654872	0.117143	-4.87038
RGS2	-1.01879	8.56831	-5.21354	7.8193e-06	0.000161945	3.55118
GUCY1A2	1.01872	11.101	3.94375	0.000355305	0.00215788	-0.10485
ALDH1L2	1.01869	8.27468	4.72842	3.43727e-05	0.000419918	2.12632
UBE2C	1.01809	5.14088	2.15741	0.0377259	0.0752814	-4.3983
GPR161	1.018	9.44895	9.24221	4.90056e-11	4.00665e-08	15.1107
PPP1R11	-1.01678	4.34231	-0.820579	0.417289	0.515406	-6.26812
RNF152	-1.01644	13.0841	-3.59515	0.000964342	0.00445637	-1.04864
LMOD2	-1.01635	4.18859	-1.7431	0.0898553	0.150795	-5.13378
MUC12	1.01594	4.67281	2.7616	0.00899868	0.0241983	-3.12043
GLIPR1	1.01576	8.61782	3.6346	0.000862673	0.00411759	-0.943735
INSC	-1.01502	5.68738	-2.76977	0.00881538	0.0237939	-3.1017
HLA-DRB1	1.0148	11.654	1.61423	0.115213	0.184216	-5.33597
HIST1H3D	1.01468	8.89633	4.53251	6.21203e-05	0.000635833	1.55868
MYCN	-1.01443	8.73909	-2.5639	0.0146719	0.0355075	-3.56267
LHCGR	-1.01435	5.99921	-1.63526	0.110713	0.1788	-5.30388
VEGFA	-1.01372	13.1868	-5.60949	2.31473e-06	7.0668e-05	4.72607
RPS3	1.01325	14.1392	4.92604	1.8845e-05	0.000287943	2.70398
ITM2C	1.01323	13.1792	5.28248	6.32805e-06	0.000139992	3.75523
A1CF	-1.0129	11.5725	-3.63018	0.000873528	0.0041457	-0.955514
OLFM3	-1.01265	3.74912	-1.99125	0.0540869	0.100939	-4.70833
SFXN2	-1.01126	12.4604	-3.59245	0.000971702	0.00448387	-1.05579
AGMO	-1.01086	8.64047	-4.24287	0.000147601	0.00116283	0.731155
CDNF	-1.01018	6.77166	-4.05618	0.000255924	0.00170609	0.206853
ADD2	1.00988	4.78492	2.68542	0.010887	0.0281164	-3.2934
CD300C	1.0095	6.10377	3.73885	0.000641363	0.00331003	-0.66408
LPAL2	1.00887	6.14325	4.9504	1.74953e-05	0.000272556	2.77548
SLIT3	1.00855	13.2425	4.54816	5.92621e-05	0.0006169	1.60381
TUBA1A	1.00834	11.3533	3.58433	0.000994197	0.00454678	-1.07733
SLC6A18	-1.00751	10.0164	-1.5437	0.13141	0.205001	-5.44096
TNFRSF12A	1.00701	10.4616	2.69097	0.0107379	0.0278036	-3.28091
RBM44	-1.00624	5.44636	-4.40763	9.03569e-05	0.000819861	1.19999
RYR1	1.00591	9.47169	3.02794	0.0045333	0.0141719	-2.49205
GLIS1	-1.00585	10.0977	-4.72676	3.45464e-05	0.000421715	2.12148
MGAT5B	-1.00523	6.39533	-3.92725	0.000372745	0.00223226	-0.150313
NR1D1	-1.00508	9.54074	-4.61629	4.82569e-05	0.000530826	1.80074
HIST1H3E	1.00436	6.90355	5.02734	1.38309e-05	0.000234785	3.0017
ARHGDIB	1.00414	11.714	4.1654	0.000185615	0.00136495	0.512643
MAFIP	-1.00294	9.20362	-1.98823	0.0544339	0.101469	-4.71378
CDC20	1.0025	7.31142	6.17636	4.04773e-07	2.4323e-05	6.41203
IL27RA	1.00237	8.80581	3.82764	0.000497147	0.00275431	-0.423223
GPR20	-1.00235	5.46442	-2.39679	0.0218574	0.0487402	-3.9188
PF4	1.00234	2.90143	1.42623	0.16242	0.243377	-5.60666
HIST1H2BM	1.00205	5.4616	2.30416	0.0270958	0.0576955	-4.10877
OLIG1	-1.00197	7.18125	-3.53255	0.00114978	0.00505625	-1.21402
FZD10-AS1	1.0018	4.55539	2.39652	0.0218714	0.0487578	-3.91937
COL15A1	1.00159	11.7059	3.63678	0.000857366	0.00409729	-0.937921
MSC-AS1	1.00137	7.31519	3.88103	0.00042616	0.00245954	-0.277293
PCDH18	1.00112	10.2005	6.76762	6.64852e-08	7.34385e-06	8.15975
PTGIS	0.999961	9.88399	4.57322	5.49523e-05	0.000585446	1.67617
ARHGAP28	-0.999774	9.76916	-4.45753	7.78113e-05	0.000740675	1.34301
ADH6	-0.999672	11.06	-3.50917	0.00122751	0.00530278	-1.27545
SLC2A6	0.999168	8.51485	5.22024	7.66021e-06	0.000159481	3.571
PYHIN1	0.998634	6.15487	2.75323	0.0091902	0.02463	-3.13959
MUC15	-0.998503	8.27974	-3.52151	0.0011859	0.00518069	-1.24307
SRPX2	0.997882	9.34752	4.87053	2.23184e-05	0.000321555	2.54128
CLMP	0.997547	9.11703	5.49026	3.34087e-06	9.13057e-05	4.37167
PTPN22	0.997376	7.36112	2.61613	0.012917	0.032148	-3.44796
LRCOL1	0.997011	5.03239	3.78311	0.000565032	0.00301793	-0.54432
FCN2	-0.996065	4.56456	-2.75775	0.0090864	0.0243971	-3.12926
TYRO3	-0.995832	10.6888	-3.3898	0.00170968	0.00677145	-1.58592
FBP1	-0.995049	13.6862	-3.92214	0.000378315	0.00225627	-0.164383
RPL35	0.994258	12.8151	4.99244	1.53876e-05	0.000251546	2.89902
HCLS1	0.994173	10.6416	3.42958	0.00153172	0.00626306	-1.48305
SLC2A5	-0.994047	11.2945	-3.25055	0.00250183	0.00901726	-1.94117
CD70	0.993024	4.54234	1.79191	0.0815593	0.139568	-5.05379
SLC10A1	0.99276	7.84643	6.54572	1.30658e-07	1.16104e-05	7.50608
TSSC2	0.992177	6.80416	5.66337	1.96093e-06	6.47107e-05	4.88633
ARHGAP45	0.992105	11.3787	3.46052	0.0014057	0.00587469	-1.40261
CAMK2N1	-0.991933	11.7842	-6.53116	1.36598e-07	1.16819e-05	7.46307
MILR1	0.99161	6.5346	3.32712	0.00203086	0.00769848	-1.74677
XBP1	0.9913	12.5319	5.05598	1.26712e-05	0.00022197	3.08602
MFNG	0.991294	9.46617	5.39901	4.42346e-06	0.000110802	4.10071
RSPO3	0.990917	6.75543	3.07392	0.00401561	0.0128905	-2.38009
CD44	0.990502	12.0903	3.84458	0.00047347	0.00264855	-0.377024
ANXA2	0.990322	12.643	4.08329	0.000236365	0.00161201	0.282485
TLR7	0.987417	7.75593	2.81708	0.0078204	0.0216936	-2.99251
IL11	0.986075	4.80601	1.7331	0.0916399	0.153289	-5.14994
PP14571	-0.985608	5.9182	-2.84092	0.00735949	0.0207259	-2.93703
ANKRD35	0.984803	5.68458	4.40727	9.04534e-05	0.000820269	1.19896
TFF3	0.984392	6.00278	3.73721	0.000644364	0.00332228	-0.668489
BASP1	0.983583	8.64474	4.17083	0.000182668	0.00135266	0.527894
OIT3	-0.982514	8.26479	-3.1703	0.00310622	0.0105775	-2.14227
AFF3	0.981584	10.3837	4.75946	3.12845e-05	0.000398407	2.21673
RPS15A	0.980876	12.8554	4.53922	6.08789e-05	0.000625215	1.57802
KLF9	-0.980543	11.8772	-6.67027	8.93882e-08	8.99878e-06	7.87337
RPL31	0.979785	13.2889	4.21188	0.000161791	0.00124381	0.643594
FA2H	-0.979389	7.81906	-4.48736	7.11501e-05	0.000694303	1.42869
MS4A7	0.978459	9.88797	3.55292	0.00108596	0.00485477	-1.16035
FSD2	0.978439	7.38923	7.59519	5.53893e-09	1.39739e-06	10.5622
SYT6	-0.977356	8.65395	-2.8261	0.00764289	0.0213352	-2.97155
AMDHD1	-0.97613	8.6145	-3.69653	0.00072363	0.00362065	-0.77802
TEKT4P2	-0.975914	5.95852	-2.14082	0.039135	0.0774904	-4.43011
TFAP2A	-0.975017	8.82974	-4.89448	2.07486e-05	0.000307149	2.61142
UBE2QL1	-0.974765	8.19687	-3.6916	0.000733843	0.00365215	-0.791244
COX6A2	-0.974662	5.39905	-1.90385	0.0649494	0.116378	-4.86343
POTEF	-0.974262	1.96388	-1.49809	0.142832	0.219188	-5.50667
ASB9	-0.974236	9.25572	-3.56989	0.00103541	0.00468407	-1.11553
COL17A1	0.973258	7.30997	6.31632	2.63508e-07	1.85016e-05	6.82732
F11-AS1	-0.972849	6.52933	-2.57741	0.014198	0.0346264	-3.53314
CRB2	-0.972525	10.6906	-4.26545	0.000138036	0.00110502	0.795092
COL7A1	0.971271	11.0264	2.32112	0.0260595	0.0558897	-4.0744
CBX2	0.971138	7.06057	4.99351	1.53374e-05	0.000251243	2.90217
MUM1L1	-0.97107	7.60769	-3.49181	0.00128843	0.00551222	-1.32091
LRRC37A11P	-0.97099	6.07495	-3.18514	0.00298486	0.0102854	-2.10528
F7	-0.970741	6.53891	-3.44786	0.00145603	0.00603273	-1.43558
NCCRP1	-0.970595	6.44671	-2.73478	0.00962585	0.0255112	-3.1817
SLC37A2	0.970433	9.10319	4.11899	0.000212817	0.0015	0.382373
PIGR	0.970376	15.3456	4.23373	0.000151655	0.00118652	0.705303
MB21D1	0.970282	7.16751	3.70163	0.000713193	0.00357856	-0.764311
PKP1	-0.969475	6.52083	-3.41251	0.00160578	0.00646456	-1.52726
RPL13	0.969062	14.9669	5.0354	1.34941e-05	0.00023154	3.02543
KCTD17	0.968721	8.12458	4.88037	2.16597e-05	0.000315206	2.57009
ZPLD1	0.96845	3.15528	1.39334	0.172063	0.255038	-5.65096
CARD9	0.968434	7.71566	3.84737	0.000469669	0.00263485	-0.36939
RPS12	0.968124	13.0986	4.37281	0.000100265	0.000880796	1.10049
RNF224	-0.967703	8.7977	-2.87188	0.00679907	0.0194577	-2.86457
ESPN	-0.967669	12.1378	-3.20719	0.00281291	0.00984066	-2.05017
NECAB2	-0.967669	9.13056	-2.18789	0.035254	0.0712245	-4.33935
SYNE1-AS1	-0.967566	5.31077	-3.7418	0.000635965	0.00329072	-0.656095
NRXN1	-0.967075	6.60589	-3.3157	0.00209528	0.00788443	-1.77591
PART1	-0.966469	6.61755	-3.80325	0.000533285	0.00289413	-0.489627
ZCCHC24	0.966464	10.949	6.10898	4.97808e-07	2.72101e-05	6.21189
OR7E12P	0.9659	5.69993	4.59304	5.1765e-05	0.000560118	1.73345
SERPINA6	-0.965509	10.6758	-2.63525	0.0123245	0.031013	-3.40558
DAO	-0.964877	12.0102	-2.89381	0.00642647	0.018626	-2.81295
CDC7	0.964737	7.88583	3.22007	0.00271679	0.00958166	-2.01785
LAMA5-AS1	-0.964112	6.97371	-2.85148	0.00716369	0.0202895	-2.91237
ECEL1	-0.963803	5.53408	-2.48231	0.017855	0.0414298	-3.73865
ACADSB	-0.963642	13.2431	-4.28009	0.000132163	0.00106818	0.8366
ITGB2	0.963304	11.1311	2.8343	0.00748489	0.0210174	-2.95247
LY86	0.961765	7.16685	3.37741	0.00176905	0.00694434	-1.61784
TMEM63C	-0.961689	7.36721	-3.97185	0.000327419	0.00203355	-0.0272634
ESF1	-0.961504	8.49063	-5.09889	1.11118e-05	0.000204361	3.21252
MTHFD2P1	-0.961496	4.36085	-1.87712	0.0686271	0.12172	-4.90976
SLAMF8	0.961029	8.07608	3.33008	0.00201448	0.00765829	-1.73921
RPL35A	0.960931	12.9145	4.43819	8.24563e-05	0.000770593	1.28752
TRPA1	0.960721	6.21489	3.64163	0.000845669	0.00405401	-0.924979
RALYL	-0.960333	9.27233	-3.5159	0.00120462	0.0052293	-1.25778
RGS4	0.96018	6.91884	2.79364	0.00829943	0.0226861	-3.04675
GIPR	0.960171	6.79037	2.96826	0.00529959	0.0160349	-2.63592
GALNT16	0.959716	10.1759	5.99885	6.98341e-07	3.40755e-05	5.88448
FCGR1A	0.959505	6.06217	2.71412	0.0101364	0.0265792	-3.22862
PTGES	0.959404	8.42807	5.5983	2.39583e-06	7.24488e-05	4.6928
SLED1	-0.959404	6.89864	-5.32039	5.63241e-06	0.000129464	3.86756
PLP2	0.959043	9.51881	3.8732	0.000435913	0.00250402	-0.298738
ANTXRLP1	0.958982	4.63823	1.96225	0.0575019	0.105812	-4.76041
CMTM2	-0.95853	7.1047	-3.87114	0.000438527	0.00251631	-0.304401
RPS27	0.958516	13.3636	4.30191	0.00012386	0.00102026	0.898555
PERM1	-0.958313	6.57074	-2.57062	0.0144346	0.0351012	-3.54801
MS4A14	0.958069	6.60995	3.86448	0.000447045	0.00254176	-0.322628
TCL6	-0.957652	10.0659	-2.55017	0.015168	0.0363841	-3.59254
RPL10	0.957309	14.4651	5.22202	7.61857e-06	0.00015903	3.57625
TICRR	0.956836	6.7876	5.9042	9.34356e-07	4.01814e-05	5.60292
HIST1H1A	0.955719	6.94911	4.13951	0.000200343	0.00144062	0.439895
ATP1B2	-0.955333	10.0101	-3.83272	0.000489924	0.00272568	-0.409367
MMP13	-0.95496	6.97512	-2.86558	0.0069097	0.0197105	-2.87935
TREM2	0.954876	6.06677	2.38843	0.0222895	0.0494956	-3.93617
STUM	-0.954341	9.68889	-3.51612	0.00120389	0.00522895	-1.25721
FCN1	0.953497	8.91812	1.86125	0.0708931	0.124696	-4.937
PCOLCE	0.953449	10.1159	5.36627	4.89177e-06	0.000117892	4.00359
MAPT	-0.953197	11.6165	-3.34936	0.00191081	0.00736985	-1.68988
TLL2	0.953016	5.9325	3.06083	0.00415701	0.0132402	-2.41206
HLA-DPB1	0.951881	10.5529	0.886926	0.381008	0.479227	-6.21211
BMS1P20	0.951802	10.787	3.79314	0.000548985	0.00295505	-0.517074
FLT1	-0.950647	12.3288	-5.93792	8.42267e-07	3.74481e-05	5.70325
RPL13A	0.950616	11.8326	4.50781	6.69095e-05	0.000666831	1.48753
GCSHP3	-0.949926	8.97931	-5.88054	1.00492e-06	4.21747e-05	5.53252
ATP6V1C2	-0.949414	10.4278	-4.00076	0.000300953	0.00191862	0.0527908
RPL34	0.949374	12.9292	4.19285	0.000171159	0.00129272	0.589921
ADAMTS12	0.949281	9.40065	4.58221	5.34825e-05	0.000574016	1.70216
RPL37A	0.948961	13.5253	4.55339	5.83355e-05	0.000609648	1.61891
TMEM213	-0.948835	11.9702	-4.42639	8.54226e-05	0.00079042	1.25371
TRIM54	-0.948706	5.91482	-2.71126	0.0102088	0.026725	-3.23508
ACE	-0.94864	11.7392	-2.39328	0.0220382	0.0490539	-3.92611
HIST1H2BJ	0.948042	7.12874	3.25811	0.00245102	0.00887052	-1.92207
AURKB	0.947687	4.91408	2.54907	0.0152088	0.0364414	-3.59496
EPO	-0.947472	4.19199	-1.32453	0.193676	0.280216	-5.74065
RDH12	-0.947385	9.44992	-2.08591	0.0441368	0.0853855	-4.53408
NCF1B	0.94629	6.00599	2.88819	0.00652012	0.0188391	-2.8262
HCRTR1	0.946128	6.29891	4.20047	0.00016735	0.00127484	0.611383
TMED7	-0.945941	9.16126	-9.04474	8.48855e-11	6.13722e-08	14.5843
MRC1	0.945862	10.4916	3.81272	0.000518964	0.00284055	-0.463871
HN1	0.945256	9.98639	5.14267	9.71726e-06	0.000187704	3.34172
PLA2G12B	-0.945093	9.61221	-2.18697	0.0353264	0.0713346	-4.34114
FYB	0.943858	9.81343	2.67298	0.0112283	0.0287829	-3.32136
GOLGA6L5P	-0.94342	7.53526	-6.3411	2.44252e-07	1.7778e-05	6.90074
GGT5	0.942016	12.0342	4.72044	3.52144e-05	0.000428009	2.10309
ACADM	-0.941948	12.0222	-4.96022	1.69787e-05	0.000268453	2.80432
FAM212A	0.941504	7.86226	8.54898	3.44521e-10	1.95713e-07	13.2391
RPS16	0.941217	13.4495	4.77309	3.00157e-05	0.000386896	2.2565
SLC45A1	-0.940824	8.10303	-5.142	9.73725e-06	0.000187704	3.33974
RPS14	0.940465	13.6979	4.67056	4.09565e-05	0.000476366	1.9581
GLYATL2	-0.940172	5.93333	-1.37005	0.179159	0.263334	-5.68178
CD83	-0.940148	10.3076	-4.91326	1.95941e-05	0.000294662	2.66648
PIM3	-0.939903	11.8046	-8.07116	1.36736e-09	5.17841e-07	11.9119
ADRB1	-0.93981	7.10243	-3.11069	0.00364231	0.0119477	-2.28984
ANK1	0.939681	7.88893	3.64197	0.000844863	0.00405191	-0.92408
LILRA1	0.939248	6.9359	3.36617	0.00182462	0.00711855	-1.64675
RNASE1	0.938514	12.3704	5.29709	6.05046e-06	0.00013593	3.7985
FRMD7	-0.937199	7.23031	-2.91254	0.00612352	0.0179574	-2.76867
RBPMS2	-0.936818	10.0245	-4.31322	0.000119762	0.000992157	0.930684
RDH10-AS1	-0.936663	8.2066	-5.76288	1.44346e-06	5.29025e-05	5.18242
SMPDL3A	-0.936422	9.95441	-4.61733	4.81056e-05	0.000529815	1.80375
PPP1R14B	0.935743	10.5911	5.05837	1.25787e-05	0.000221065	3.09308
NEFH	-0.93519	7.14238	-3.40047	0.00166006	0.00662123	-1.55837
NRTN	-0.935188	10.6058	-3.19295	0.00292283	0.0101242	-2.08578
GZMH	0.934504	6.15779	2.33998	0.0249493	0.0539482	-4.03597
MEI4	-0.934197	8.2032	-3.71187	0.000692696	0.00350112	-0.736787
EBI3	0.934123	6.54434	3.97785	0.000321738	0.00201083	-0.0106428
LINGO2	-0.933874	6.65297	-2.29967	0.0273761	0.0581912	-4.11784
GALNT6	0.933333	8.67396	4.05011	0.000260513	0.00172739	0.189949
ARHGAP25	0.932854	9.80803	3.73727	0.000644266	0.00332228	-0.668345
IGF2BP2-AS1	-0.93234	6.98457	-7.2506	1.5474e-08	2.76551e-06	9.5696
UNC80	-0.932222	7.34673	-2.9758	0.00519636	0.0157705	-2.61782
PTGIR	0.931676	8.81474	4.37228	0.000100424	0.000881049	1.09897
UPB1	-0.931416	11.8011	-2.59423	0.0136277	0.0335183	-3.49624
DDC	-0.930933	13.4516	-3.18276	0.00300404	0.010338	-2.11123
SCUBE1	-0.930679	9.33056	-3.87156	0.000437987	0.00251412	-0.303235
HIST1H2AJ	0.930602	4.40548	1.80017	0.0802209	0.137722	-5.04007
RHBG	-0.930541	10.7978	-3.42504	0.00155109	0.00631635	-1.49482
RTN4RL2	-0.929532	8.04547	-3.41566	0.00159185	0.00642787	-1.5191
PHACTR3	0.928829	7.2517	3.57457	0.00102187	0.00463998	-1.10315
CXCL13	0.928438	2.62388	1.11218	0.273436	0.369522	-5.99118
NCF1C	0.928399	6.67881	2.90466	0.00624936	0.0182323	-2.78732
IFITM2	0.928297	11.6616	4.18686	0.000174217	0.00130773	0.573044
BTLA	0.927574	6.02546	2.57953	0.014125	0.034481	-3.5285
APBA2	0.927507	7.94446	3.3357	0.00198371	0.00757937	-1.72484
NDST3	-0.927432	5.52837	-3.15253	0.00325763	0.0109826	-2.18642
PPIG	-0.926952	10.0069	-6.63494	9.95389e-08	9.59555e-06	7.7693
OSBPL6	-0.926458	9.24403	-3.63832	0.000853629	0.00408478	-0.933805
ITGA4	0.926427	9.82368	2.79238	0.00832604	0.0227394	-3.04967
RPS4X	0.925841	14.1256	4.28828	0.000128983	0.0010493	0.85985
CBFA2T3	0.925633	8.27221	2.89498	0.00640717	0.0185802	-2.81019
RPL18A	0.925553	13.125	4.92554	1.88738e-05	0.000288041	2.70251
C1RL	0.924854	10.8272	3.76773	0.000590487	0.00311933	-0.585982
CACNA2D3-AS1	-0.924783	5.9324	-3.13576	0.00340691	0.0113499	-2.22796
KLF10	-0.924776	10.8177	-5.38229	4.65667e-06	0.0001142	4.05112
FXYD5	0.924605	9.40416	3.23706	0.00259488	0.00925431	-1.97515
TGFBR3L	-0.924523	8.2479	-3.09956	0.00375171	0.0122285	-2.31723
FAM27E3	-0.923588	6.35552	-3.6906	0.000735948	0.00365812	-0.793947
RPL37	0.923368	13.2481	4.49511	6.95132e-05	0.000682517	1.45097
UCP2	0.923131	10.6266	3.18289	0.00300299	0.0103366	-2.1109
RGS10	0.922259	8.40436	3.12861	0.00347255	0.0114945	-2.24564
DISP2	0.921807	5.74689	2.34423	0.0247049	0.0535072	-4.02727
ASCL2	0.921681	5.99426	3.92063	0.00037998	0.00226366	-0.16855
NPSR1-AS1	-0.921449	6.51792	-3.17725	0.00304879	0.0104311	-2.12496
SH3GL2	-0.92122	9.77955	-3.74744	0.000625803	0.00325061	-0.640878
GPR141	0.921089	6.66242	3.09031	0.00384492	0.012459	-2.33993
LRRC2	-0.921078	8.96134	-4.52967	6.26533e-05	0.000639233	1.55049
BMP7	-0.921052	9.04628	-4.03949	0.000268744	0.00176346	0.160373
SPAG5-AS1	-0.920905	9.36962	-3.37806	0.00176588	0.00693704	-1.61617
HFM1	-0.920689	6.43743	-3.54077	0.00112362	0.00498293	-1.19239
LRRC7	-0.919926	7.75029	-3.01015	0.00475003	0.0147365	-2.53511
IL4I1	0.919549	7.47937	2.85165	0.00716061	0.0202844	-2.91198
LDLR	-0.919354	10.4887	-3.18418	0.00299255	0.0103074	-2.10767
TRPM2	0.91914	9.26816	3.03534	0.00444593	0.0139702	-2.4741
ATP6V1B1	-0.918451	12.0818	-3.08778	0.00387086	0.0125244	-2.34615
MYLK3	-0.917872	8.25499	-2.19806	0.034462	0.0699175	-4.31955
TAGAP	0.917657	8.76399	2.61699	0.01289	0.0320907	-3.44607
XCR1	0.916824	5.30456	2.11205	0.0416895	0.0815838	-4.48485
IGSF11	-0.916596	10.3004	-3.51077	0.00122203	0.00528626	-1.27125
HIST1H2BL	0.91559	5.73998	2.42006	0.0206948	0.0466711	-3.87023
PYROXD1	-0.915535	8.87646	-5.17596	8.77454e-06	0.000176668	3.44007
PLB1	0.915485	7.56582	3.78558	0.000561027	0.00300158	-0.537593
SOCS3	-0.915148	10.5566	-1.97906	0.0554998	0.103056	-4.73029
SLC1A3	0.915086	7.67201	3.00732	0.00478542	0.0148145	-2.54195
RPL18	0.914854	13.6275	4.98681	1.56547e-05	0.000253941	2.88245
ITPR3	0.91476	12.3172	3.6998	0.000716925	0.00359389	-0.769235
RNF182	0.914497	7.18507	3.89179	0.000413092	0.00240419	-0.247776
EFNB3	0.913902	6.73095	3.09573	0.00379006	0.0123181	-2.32663
SMCO3	-0.913778	7.04433	-4.52098	6.43117e-05	0.000649943	1.52546
IMPG1	-0.91357	6.21245	-5.04503	1.31027e-05	0.000227524	3.05378
MT1H	-0.913247	11.1934	-1.91688	0.06322	0.113895	-4.84067
ZBTB20-AS5	-0.912958	6.55308	-5.5083	3.16052e-06	8.78869e-05	4.42526
SLC13A2	-0.912912	12.491	-2.64821	0.0119374	0.0302467	-3.37675
POU3F4	0.912698	5.61898	3.17621	0.00305733	0.0104468	-2.12755
DTL	0.912555	5.52977	2.72368	0.00989707	0.026072	-3.20694
RPL10A	0.912516	13.7029	4.54464	5.98935e-05	0.000620888	1.59365
CA10	-0.912243	8.66917	-4.64648	4.40503e-05	0.000499049	1.88823
STAB2	0.911666	7.28165	3.54024	0.00112528	0.0049851	-1.19378
BDKRB1	-0.911336	5.98317	-2.68443	0.0109138	0.0281628	-3.29563
SLN	0.911286	1.4405	1.46583	0.151379	0.229778	-5.5521
CD101	0.911035	6.74945	3.65708	0.000809458	0.00392179	-0.883733
ST18	-0.910749	6.87338	-2.61799	0.0128584	0.0320474	-3.44386
RACK1	0.910624	14.7821	5.79863	1.29306e-06	4.89701e-05	5.28878
ADGRE5	0.9103	11.2406	3.82467	0.000501412	0.00277022	-0.431307
GGTA1P	0.910209	8.17543	3.45634	0.00142215	0.00592167	-1.41352
GRAMD1B	-0.909995	12.1261	-3.34589	0.0019291	0.007426	-1.69878
CYP8B1	-0.909925	10.7548	-2.48727	0.0176448	0.0410318	-3.72806
TSPAN2	-0.909577	8.34431	-4.17785	0.000178915	0.00133419	0.547678
SLC5A11	-0.909353	9.38823	-2.56391	0.0146714	0.0355075	-3.56263
SIGLEC9	0.909153	7.2399	2.99867	0.00489505	0.0150747	-2.56282
AK4	-0.909061	14.0491	-4.2346	0.000151263	0.00118463	0.707776
TUBB4A	-0.908767	8.09061	-3.86984	0.000440172	0.00252002	-0.30795
PTGFRN	0.908668	10.7694	4.1682	0.000184088	0.00135875	0.520511
RPL23	0.908127	13.7756	4.05159	0.000259391	0.0017227	0.194056
SLC16A7	-0.907913	10.9231	-5.3957	4.46865e-06	0.000111234	4.0909
RCSD1	0.907829	10.4608	5.09806	1.11398e-05	0.000204371	3.21009
UHRF1	0.907825	7.19981	2.50618	0.0168641	0.039581	-3.68758
ARHGAP26-AS1	-0.907188	6.09485	-3.82473	0.00050133	0.00277022	-0.431154
SLIT2	-0.907149	12.6086	-3.57012	0.00103475	0.00468244	-1.11494
DRD5	-0.907054	6.82198	-2.38912	0.0222537	0.0494311	-3.93474
FXYD2	-0.906806	9.22667	-4.16902	0.000183642	0.00135658	0.522827
CYP1B1	0.906725	11.9468	4.38098	9.78488e-05	0.000867607	1.12381
SUMO1P3	-0.906661	6.29756	-6.47044	1.6443e-07	1.32768e-05	7.28363
PACRG-AS3	-0.90637	6.71206	-5.37321	4.78858e-06	0.000116332	4.02417
PKLR	-0.906366	11.4716	-3.25817	0.00245061	0.00887052	-1.92191
TPPP3	-0.906302	8.87427	-3.86204	0.000450205	0.00255384	-0.329301
PSCA	0.90505	5.0168	1.79254	0.0814564	0.139422	-5.05274
GLI2	0.904719	8.88174	3.86615	0.000444894	0.00253546	-0.318058
RPL7A	0.904695	14.5578	5.26492	6.6786e-06	0.000145321	3.70323
RPL3	0.904588	15.533	5.3095	5.82413e-06	0.000132152	3.83527
SLC5A2	-0.904468	12.0491	-3.00646	0.0047962	0.0148306	-2.54403
FGF5	-0.904129	7.47024	-1.59768	0.11886	0.188775	-5.36098
USP2	-0.903662	12.0837	-2.68022	0.0110287	0.0283992	-3.30511
TNRC6C-AS1	0.90355	9.10413	4.09642	0.00022742	0.00156866	0.319198
CCL28	0.903254	8.0722	4.34237	0.000109799	0.000937492	1.01367
P2RX5-TAX1BP3	0.903128	6.71515	6.26485	3.08537e-07	2.07094e-05	6.67468
HPSE2	-0.90281	5.19518	-2.4731	0.0182514	0.0421651	-3.75826
GOLGA7B	0.902728	5.4028	3.28206	0.0022966	0.00843254	-1.86146
HBG2	0.902544	3.26087	1.01935	0.314842	0.412375	-6.08793
TNXB	-0.902423	3.98052	-0.960013	0.343455	0.441954	-6.14559
FLRT2	0.902225	10.3875	5.06029	1.2505e-05	0.000220515	3.09874
ABCC3	0.902101	11.9061	3.55304	0.00108561	0.00485477	-1.16005
SMOC2	0.901482	9.45346	4.6909	3.85115e-05	0.000456456	2.01717
CLEC18A	-0.901046	10.6729	-2.37325	0.0230936	0.0508621	-3.96759
SERPINF1	0.900369	11.0588	3.4754	0.00134871	0.00569943	-1.36381
HIST1H2BB	0.900287	7.03014	3.29899	0.0021931	0.00817134	-1.81847
GRIA3	-0.900099	8.77646	-3.20217	0.00285116	0.00993876	-2.06272
ANKRD63	-0.899782	6.8425	-2.13643	0.0395158	0.0781374	-4.43851
MUSTN1	-0.899307	6.77126	-5.09032	1.14071e-05	0.000206889	3.18725
CDHR5	-0.898973	13.6439	-3.34312	0.00194379	0.00747714	-1.70586
PODNL1	0.898862	6.85403	5.20155	8.11224e-06	0.00016671	3.51572
SEL1L3	0.898562	11.8065	4.75116	3.20816e-05	0.000405314	2.19256
CD69	-0.898304	6.2145	-2.48919	0.017564	0.0408798	-3.72396
ENC1	0.898159	10.3886	4.47495	7.38491e-05	0.000714939	1.39304
DIRAS1	-0.897827	7.64587	-3.52229	0.0011833	0.0051736	-1.24101
RASA3	0.897456	10.7449	3.62137	0.000895569	0.004232	-0.978986
TMEM156	0.897451	5.79637	1.94385	0.059764	0.109202	-4.79314
NEBL	-0.896871	11.078	-4.94238	1.79288e-05	0.000277409	2.75193
RPL30	0.89684	13.3716	4.3106	0.000120698	0.000998867	0.923251
ALPL	-0.896381	12.3893	-3.31017	0.00212722	0.00797256	-1.79003
NLRC5	0.896265	11.7508	3.40445	0.00164195	0.00657523	-1.54811
FOXS1	0.896152	7.69923	5.97244	7.57423e-07	3.53597e-05	5.80593
IRS2	-0.89545	11.0667	-6.08481	5.36185e-07	2.81471e-05	6.14005
PHLDA3	0.895381	9.67812	5.89197	9.70173e-07	4.11508e-05	5.56654
ST3GAL6	-0.895292	10.0136	-8.01873	1.5932e-09	5.84247e-07	11.7645
B4GALNT3	-0.894859	10.0705	-4.51612	6.52588e-05	0.000656135	1.51146
HIST1H4H	0.894476	10.297	4.78997	2.85156e-05	0.000374541	2.30575
FABP1	-0.894451	11.0237	-2.50481	0.0169194	0.0396873	-3.69051
ADRA1A	-0.89417	7.2895	-3.19761	0.00288644	0.01002	-2.07414
UBASH3B	0.893688	8.39974	3.31297	0.00211099	0.00792668	-1.78288
DUSP26	-0.893632	6.733	-2.38023	0.0227207	0.0502077	-3.95316
GLTPD2	-0.89336	10.3246	-2.53991	0.015549	0.0370575	-3.61481
DLL4	-0.893327	9.49551	-4.54364	6.0073e-05	0.000621398	1.59079
GADD45A	-0.893184	10.892	-5.23351	7.3546e-06	0.000155149	3.61025
PNPLA3	-0.892712	10.577	-2.37	0.0232694	0.0511697	-3.97431
GATM	-0.892514	16.0752	-3.43033	0.00152851	0.00625323	-1.48109
CYP2C9	-0.892266	7.03898	-2.87849	0.00668469	0.0192272	-2.84904
BIRC5	0.891934	5.57502	2.79165	0.00834125	0.0227733	-3.05133
FSTL4	-0.891872	8.76497	-3.14389	0.00333373	0.0111653	-2.20783
DUOX2	-0.891862	7.01745	-2.81461	0.00786958	0.0217943	-2.99824
HRH1	0.891736	8.30398	3.63024	0.000873389	0.0041457	-0.955365
ASF1B	0.891509	6.37466	3.37114	0.00179982	0.00704081	-1.63396
KCNA2	0.890995	4.76738	2.30618	0.0269702	0.0574974	-4.10468
IL21R	0.890874	7.58531	2.72324	0.0099079	0.0260885	-3.20793
MYH1	0.890561	6.21556	1.76204	0.0865562	0.146293	-5.10297
PIK3C2G	-0.890488	9.98798	-4.60742	4.95669e-05	0.000540748	1.77506
ENPP6	-0.890302	11.4405	-2.85033	0.00718477	0.0203383	-2.91506
USP2-AS1	-0.890159	6.35009	-3.65801	0.000807321	0.00391621	-0.881241
KIF18B	0.889886	5.56875	2.33914	0.0249978	0.0540165	-4.03769
SLC16A12-AS1	-0.889785	6.36257	-2.65435	0.0117577	0.0298847	-3.36304
RPS3A	0.889525	13.7509	4.32555	0.000115445	0.000968497	0.965756
TOP2A	0.88937	7.17444	2.23181	0.0319455	0.0658277	-4.25332
HENMT1	0.889216	6.90716	4.69538	3.79915e-05	0.000451302	2.03022
PI15	0.889168	4.94808	1.79374	0.0812608	0.139117	-5.05075
CASP1	0.88907	8.86313	3.3792	0.00176032	0.00692376	-1.61322
MYLK2	0.888937	2.73155	1.4631	0.152119	0.230703	-5.5559
GPR153	0.888549	9.2847	4.85727	2.32382e-05	0.000329729	2.50245
INPP5D	0.888502	10.9101	3.0351	0.00444874	0.0139762	-2.47468
LRTM1	-0.888035	5.74204	-3.06796	0.00407937	0.0130405	-2.39465
SLC6A19	-0.888007	14.8711	-2.79483	0.00827441	0.0226333	-3.044
NFATC4	0.887491	10.6072	4.46267	7.66209e-05	0.000732411	1.35777
HBB	0.887288	12.0677	1.16823	0.250393	0.34438	-5.92896
PLEKHO1	0.886594	10.2928	3.633	0.000866587	0.0041264	-0.948
VNN1	-0.885831	10.6385	-3.90453	0.00039814	0.00233881	-0.212823
CLIC3	0.885702	5.84641	3.92828	0.000371631	0.00222656	-0.147475
RASGRP2	0.885632	9.77505	3.86963	0.00044044	0.00252002	-0.308527
SDC3	0.885602	11.6665	4.31912	0.000117675	0.000982537	0.947482
APOBEC3D	0.885398	8.32433	3.50389	0.00124574	0.00536838	-1.28929
MATK	0.884805	7.06916	3.04075	0.00438302	0.0138299	-2.46095
FCER1G	0.884755	8.84368	2.90734	0.00620628	0.0181465	-2.78098
HK2	0.884283	8.51787	3.45211	0.00143896	0.00598225	-1.42453
AMN	-0.884132	12.726	-3.47836	0.00133764	0.00566464	-1.35607
GMFG	0.884123	8.86555	3.59595	0.000962175	0.00445126	-1.04652
HIST1H2BE	0.884074	8.1851	4.2329	0.000152026	0.00118769	0.702971
HIST1H2BF	0.883725	7.56236	3.20967	0.00279416	0.00979374	-2.04395
GRASP	-0.883266	9.75772	-6.48924	1.5525e-07	1.30517e-05	7.33922
ANXA1	0.883227	10.7276	3.30845	0.00213719	0.00799914	-1.79439
NELL2	0.882952	6.86991	2.12493	0.0405289	0.0797919	-4.46043
NDRG1	-0.882782	15.0663	-5.31757	5.68149e-06	0.000130216	3.85919
AFDN-AS1	-0.882423	7.45711	-7.3852	1.03451e-08	2.15661e-06	9.95874
PRODH	-0.882133	10.9077	-2.81363	0.00788916	0.0218387	-3.0005
FAM196B	0.881829	8.57333	4.08656	0.000234106	0.00160109	0.291623
BRSK1	0.881454	7.30714	4.42276	8.63563e-05	0.000796646	1.2433
RGS18	0.880735	5.58226	2.37841	0.0228175	0.0503657	-3.95693
GK	-0.880111	12.3916	-3.79113	0.000552168	0.00296615	-0.522541
EHD3	-0.880052	11.5357	-4.73747	3.34419e-05	0.000413951	2.15268
SPOCK1	-0.87996	10.9065	-4.17737	0.000179171	0.00133547	0.546316
NPY	-0.879888	8.94618	-3.10014	0.00374592	0.0122171	-2.3158
SMOC1	0.879884	7.32515	2.70774	0.0102989	0.0269077	-3.24306
SECTM1	0.87975	9.0785	3.17638	0.00305592	0.0104442	-2.12712
MRC2	0.879685	12.4042	4.33387	0.000112618	0.000951805	0.989447
CNDP1	-0.879628	7.41825	-3.21989	0.00271815	0.00958432	-2.01831
MAGI2	-0.879596	10.5153	-5.494	3.30269e-06	9.04176e-05	4.38277
PTPN7	0.879439	8.9875	3.3237	0.00204996	0.0077469	-1.75551
MARVELD1	0.879435	10.1935	5.36089	4.97336e-06	0.000118778	3.98763
SAMD5	-0.879425	10.6855	-7.12021	2.28931e-08	3.5445e-06	9.19094
SLC16A9	-0.878688	13.7996	-2.90862	0.0061857	0.018103	-2.77793
FMO4	-0.877975	11.5816	-2.78014	0.00858773	0.0232941	-3.07787
LRP1	0.877958	14.8061	4.15182	0.000193203	0.00141032	0.474465
PLTP	0.877764	11.4421	4.102	0.000223724	0.0015515	0.334792
CCDC136	0.877762	7.22417	5.51592	3.08724e-06	8.63015e-05	4.44792
YBX2	-0.877551	6.73019	-2.93423	0.00578945	0.0171548	-2.71717
SYT1	-0.876192	8.64368	-3.98129	0.000318533	0.00199598	-0.00113439
TRPC7	-0.876191	8.67141	-2.90721	0.00620825	0.018149	-2.78127
HPGDS	0.875983	6.24906	4.19721	0.000168967	0.00128051	0.602213
CXCR2P1	0.875644	4.4733	1.45395	0.154626	0.233627	-5.5686
ADARB2	-0.875504	6.068	-3.00903	0.00476394	0.0147566	-2.53781
WDFY3-AS2	-0.875309	9.02495	-4.67065	4.09451e-05	0.000476366	1.95837
MYOF	0.874895	12.2643	3.82432	0.000501924	0.00277208	-0.432274
SH3PXD2B	0.874875	10.3202	6.32401	2.57374e-07	1.83233e-05	6.85011
CPN2	-0.874522	10.8016	-1.9879	0.0544713	0.101502	-4.71436
CES3	-0.874048	11.5584	-2.62166	0.0127432	0.03181	-3.43574
FPR3	0.8738	8.92946	2.68474	0.0109056	0.0281516	-3.29495
STAB1	0.873079	13.3714	2.89556	0.00639755	0.0185625	-2.80881
SCUBE2	0.873006	7.43498	4.92716	1.8781e-05	0.000287241	2.70725
STMN3	0.872245	10.0295	5.74977	1.50294e-06	5.41979e-05	5.14339
GUCY1A3	0.871652	12.0582	5.81951	1.21258e-06	4.72076e-05	5.35091
TPX2	0.87103	6.61727	2.54188	0.0154752	0.0369594	-3.61054
ISG20	0.87091	8.37121	2.53705	0.0156567	0.0372437	-3.62101
RASGRP4	0.870733	7.68671	3.51257	0.00121588	0.00526828	-1.26652
USP12-AS1	-0.87071	5.72306	-5.33398	5.4021e-06	0.000126882	3.90784
RPS11	0.870626	14.0975	4.55579	5.79161e-05	0.000608061	1.62583
APOL4	0.870442	7.21901	3.43816	0.00149573	0.00615075	-1.46078
RBP1	0.870311	9.20992	5.31477	5.73055e-06	0.000130963	3.8509
EEF1A2	0.86982	5.2072	1.24746	0.220286	0.31104	-5.83621
ARRB1	0.869746	11.8758	6.55046	1.28783e-07	1.1573e-05	7.52007
MSL3P1	0.869505	5.84356	3.93319	0.000366373	0.00220406	-0.133957
ALDH1L1	-0.869321	13.5036	-3.52879	0.00116198	0.00509579	-1.22393
MYO7A	-0.869075	11.9482	-3.53837	0.00113121	0.00499805	-1.19872
ETFRF1	-0.868792	7.37158	-4.7783	2.95453e-05	0.000382404	2.27167
KNL1	-0.868474	8.37986	-5.18667	8.49094e-06	0.000172486	3.47174
VNN3	-0.868106	3.07948	-1.95139	0.0588282	0.10779	-4.77976
RPS6	0.867977	14.6585	4.43072	8.43224e-05	0.000782516	1.26611
BLM	0.866965	5.82709	3.03713	0.00442506	0.0139293	-2.46976
CYP17A1	-0.866284	11.8475	-1.86335	0.0705896	0.124355	-4.9334
SIGLEC10	0.866274	7.0802	2.34129	0.0248738	0.0538069	-4.03329
RPL27A	0.865557	13.4579	4.56976	5.55286e-05	0.000590399	1.66617
BCAS1	0.864896	6.22757	2.62243	0.0127191	0.0317749	-3.43404
GIMAP2	0.864031	8.0835	3.90521	0.000397353	0.00233738	-0.210946
CMBL	-0.863983	13.5462	-3.5966	0.000960416	0.00444468	-1.0448
PLCE1-AS2	-0.863292	6.04853	-3.55632	0.00107565	0.00482224	-1.15139
MAGI2-AS3	-0.862993	11.1104	-5.79404	1.31144e-06	4.93138e-05	5.27514
CSDC2	-0.862841	11.8911	-4.01196	0.000291268	0.00186585	0.083871
MOGAT1	-0.862764	7.29551	-2.8729	0.00678133	0.019423	-2.86218
ASIC3	-0.862746	7.45928	-4.34824	0.000107894	0.00092565	1.0304
CD207	0.862492	5.62759	2.11998	0.0409714	0.0805154	-4.46983
CISH	-0.861981	11.1042	-5.23372	7.34984e-06	0.000155149	3.61088
AVPR1A	-0.861602	9.19206	-3.63404	0.000864048	0.004121	-0.945236
CPE	0.861408	10.5471	4.14689	0.000196035	0.0014225	0.460605
WDR46	-0.861092	2.04984	-1.13057	0.265713	0.361417	-5.97108
BCL2L15	0.860882	6.52068	3.69961	0.000717308	0.00359467	-0.769739
CDADC1	-0.860648	9.68348	-5.89578	9.58873e-07	4.09718e-05	5.57787
KLF4	-0.860192	9.56836	-4.96391	1.67885e-05	0.000266239	2.81516
ITGB3	0.859931	12.7859	3.23873	0.0025832	0.00922918	-1.97095
RPS9	0.859866	13.9151	4.27647	0.00013359	0.00107769	0.826341
RUNX1-IT1	0.859797	7.26175	2.59213	0.0136978	0.0336543	-3.50086
WNT9B	0.859634	9.73821	2.68404	0.0109246	0.0281798	-3.29652
RAB26	0.859285	7.57797	7.70715	3.97703e-09	1.1098e-06	10.882
RRS1-AS1	-0.858843	7.70554	-3.74474	0.000630647	0.00326958	-0.648163
ARRDC5	0.858783	5.69562	2.50372	0.0169636	0.0397735	-3.69285
CCNO	0.858434	6.58542	3.65603	0.000811874	0.00392991	-0.886542
VWA5B1	-0.858296	9.76427	-2.7097	0.0102486	0.0268028	-3.23862
ASPDH	-0.858249	11.0404	-2.56817	0.0145207	0.0352352	-3.55336
MEIS3	0.857801	7.92912	4.34265	0.000109707	0.000937492	1.01447
CPNE4	-0.857587	6.53176	-2.48886	0.0175778	0.0409061	-3.72466
MUSK	0.85711	5.55294	4.83635	2.47661e-05	0.00034343	2.44124
KLK6	-0.857093	8.38641	-1.90813	0.0643773	0.115549	-4.85598
ACTR6	-0.856808	8.23257	-6.24935	3.23557e-07	2.10941e-05	6.6287
GHRHR	-0.856551	4.5315	-1.88683	0.0672705	0.119741	-4.89298
NSRP1	-0.856493	9.13909	-5.10618	1.08663e-05	0.00020168	3.23404
FAM109B	0.8564	8.80416	6.0092	6.76474e-07	3.33127e-05	5.91525
RPL36	0.85536	12.3838	4.44187	8.15515e-05	0.000764834	1.29808
CCT6B	-0.855097	7.03486	-3.3779	0.00176667	0.00693845	-1.61659
S100A10	0.854847	11.4193	4.12249	0.000210636	0.0014937	0.392182
ERICH4	-0.854604	8.4909	-2.63218	0.012418	0.0312173	-3.4124
FAM19A5	-0.854379	7.60765	-2.72707	0.00981335	0.0258935	-3.19922
ANKS4B	-0.853835	10.5708	-2.95176	0.00553202	0.0165742	-2.67539
STK10	0.853679	11.3467	4.15024	0.000194103	0.00141429	0.470037
NAGS	-0.853677	10.1774	-2.66858	0.0113513	0.0290387	-3.33122
VPREB3	0.853415	5.78007	2.42435	0.0204863	0.046306	-3.86123
PALM3	-0.853393	10.4676	-4.8201	2.60209e-05	0.00035375	2.39373
ASB5	-0.853231	3.95585	-2.07043	0.0456452	0.0877168	-4.56301
DACT1	0.852963	9.92873	5.32119	5.61871e-06	0.000129336	3.86991
SARDH	-0.852932	12.2067	-2.85453	0.00710805	0.020157	-2.90524
SYN2	-0.852261	8.60042	-2.28311	0.0284334	0.0599499	-4.15118
IYD	-0.852022	12.4945	-3.14888	0.00328961	0.0110529	-2.19548
CPEB1	-0.851412	6.81624	-3.426	0.00154696	0.00630436	-1.49232
MYOM2	-0.851252	10.3204	-2.87358	0.00676947	0.0194094	-2.86058
TRABD2A	0.851182	7.05376	3.28792	0.00226029	0.00834543	-1.8466
CSMD1	-0.851175	9.03255	-2.87678	0.00671411	0.019284	-2.85306
LHFP	0.850982	10.7596	3.62273	0.000892121	0.00422198	-0.975353
TRDN	-0.850965	3.32857	-1.34424	0.187285	0.27285	-5.71539
MAP7D2	-0.850812	9.11387	-3.82869	0.000495644	0.00274982	-0.420357
CLCNKA	-0.850421	11.6243	-2.4892	0.0175635	0.0408798	-3.72393
COLEC12	0.850102	9.08256	5.75473	1.48017e-06	5.37526e-05	5.15815
CYSRT1	-0.849963	8.09732	-2.80577	0.00804813	0.0221668	-3.01871
LILRB4	0.849729	8.05166	2.55998	0.014812	0.035762	-3.57121
SCN9A	-0.849506	9.70016	-4.32902	0.000114258	0.000963106	0.975635
STRA8	-0.849446	6.28595	-2.6147	0.0129625	0.0322158	-3.45113
SERPINE1	-0.849442	8.86158	-2.11976	0.0409909	0.0805314	-4.47024
HIST1H4E	0.84863	11.6948	3.78453	0.000562725	0.00300864	-0.540452
AFF2	0.848497	7.49946	3.88359	0.000423018	0.00244496	-0.270281
KYNU	-0.848299	9.36017	-4.47729	7.33343e-05	0.000711687	1.39974
CALHM2	0.847996	9.30863	4.91477	1.95038e-05	0.000294054	2.67093
CLEC2D	0.84766	9.38249	3.0457	0.00432631	0.0136808	-2.44893
BSND	-0.847084	9.19874	-3.14632	0.00331214	0.011103	-2.20181
GDPD4	-0.846608	6.45328	-2.34526	0.0246461	0.0534347	-4.02517
CRIP1	0.84639	9.95739	3.86359	0.000448184	0.0025451	-0.32504
PTGS1	0.846383	9.53318	3.19298	0.00292259	0.0101242	-2.0857
HIST1H3C	0.846168	8.51169	4.0285	0.000277524	0.00180175	0.129811
PSAT1	-0.846135	12.1891	-2.97864	0.00515806	0.0156752	-2.61101
CCR6	0.84608	7.06856	2.79459	0.00827951	0.0226395	-3.04456
RPL8	0.846022	14.67	4.87084	2.22973e-05	0.000321555	2.54219
GPBAR1	0.845841	6.83421	5.09491	1.12478e-05	0.000205405	3.20079
PRLR	-0.845383	12.9619	-3.39153	0.00170152	0.00674923	-1.58145
ACSF2	-0.844907	13.9029	-3.67759	0.000763675	0.00375719	-0.828833
SCHIP1	-0.84471	5.81677	-3.77933	0.000571182	0.00304363	-0.554557
RPLP2	0.844589	13.0591	4.60195	5.03915e-05	0.000547492	1.75924
ANKRD62P1-PARP4P3	-0.844475	5.89108	-3.01	0.00475188	0.0147393	-2.53547
CXCL12	0.844391	13.4951	5.27394	6.49613e-06	0.000142521	3.72995
ELMOD1	-0.844221	7.28451	-2.54903	0.0152102	0.0364414	-3.59504
EXOC3L2	-0.843891	10.4686	-4.05946	0.000253475	0.0016926	0.215996
DNER	-0.843762	9.67647	-3.88494	0.000421371	0.0024381	-0.266584
CLCNKB	-0.843343	13.5504	-3.8306	0.000492922	0.00273758	-0.415144
HPD	-0.843169	14.1468	-1.99735	0.053391	0.0998633	-4.69729
CD36	0.842913	8.68522	2.52216	0.016229	0.0383336	-3.6532
TUBB6	0.842717	10.1612	5.05625	1.26608e-05	0.00022197	3.08682
FAT3	0.842714	9.34848	3.28363	0.00228682	0.00841277	-1.85748
CDH6	0.842588	13.3254	3.53837	0.00113119	0.00499805	-1.1987
KCTD16	0.842458	8.04793	3.42373	0.0015567	0.00632785	-1.4982
OR51B5	-0.842374	5.84705	-2.70723	0.010312	0.026933	-3.24421
GATA5	-0.841981	7.69129	-3.55174	0.00108958	0.0048696	-1.16348
GDF11	0.841715	9.73468	8.30113	7.01929e-10	3.01754e-07	12.5543
SERPINF2	-0.841576	13.1613	-2.49233	0.0174326	0.0406345	-3.71725
IFNAR2	0.840701	10.3353	3.53751	0.00113393	0.00500411	-1.20097
HSD17B6	0.840454	5.60051	2.44727	0.0194063	0.0443565	-3.813
FSIP2	-0.840384	8.79978	-4.83471	2.48899e-05	0.000343662	2.43644
SLC7A8	-0.840067	15.2293	-2.89129	0.00646834	0.0187303	-2.8189
HIST1H2BG	0.839818	9.01481	3.42617	0.00154622	0.00630295	-1.49187
CLEC4F	0.839312	6.58235	2.16731	0.0369066	0.0739248	-4.37922
RCC1	0.838434	9.32294	4.70007	3.74562e-05	0.000447281	2.04384
SYCE1L	0.838305	6.66539	3.63926	0.000851367	0.00407764	-0.931305
COCH	-0.838098	7.60181	-4.07135	0.000244787	0.00164703	0.249173
MCTP1	0.837858	8.34866	3.67651	0.000766019	0.00376291	-0.831724
SLC26A6	-0.83781	11.5443	-3.92835	0.000371557	0.00222656	-0.147285
TXLNB	0.837779	5.83984	1.86046	0.071008	0.12487	-4.93835
SLC4A4	-0.837537	15.216	-3.24898	0.00251246	0.00903736	-1.94512
SPATA17	-0.837376	7.10991	-5.74909	1.50607e-06	5.41979e-05	5.14138
F13A1	0.836972	12.448	3.29724	0.0022036	0.00819702	-1.82292
PRR36	-0.836472	7.73753	-2.54001	0.0155453	0.0370543	-3.6146
S100A13	0.835957	10.4788	4.73412	3.37835e-05	0.000416558	2.14292
CARD16	0.835857	7.1033	3.26028	0.00243662	0.00883956	-1.91658
GLYATL1	-0.835758	13.0659	-2.81138	0.00793446	0.0219335	-3.00573
HSPA4L	-0.835217	10.5372	-4.80831	2.697e-05	0.000361402	2.3593
PFKFB1	-0.835013	7.17374	-2.39551	0.0219231	0.0488507	-3.92146
FMNL1	0.834797	10.4614	2.43332	0.0200577	0.0455247	-3.84241
RPL19	0.834462	14.4728	4.98739	1.56269e-05	0.000253893	2.88417
TMEM158	0.834421	6.64086	4.05354	0.000257907	0.00171633	0.199511
SPTBN4	-0.834155	8.82462	-3.86709	0.000443676	0.00253306	-0.315462
RPL9	0.834129	13.3981	4.50012	6.84732e-05	0.000677521	1.46541
FADS2	0.833629	10.3087	5.9825	7.34354e-07	3.51827e-05	5.83585
PKD1L2	0.833454	5.60432	2.75065	0.00925005	0.0247446	-3.14549
ALDH4A1	-0.833074	14.8624	-3.60527	0.000937217	0.00436399	-1.02179
NAV3	0.833045	8.5503	3.78594	0.000560456	0.00299953	-0.536631
FST	0.832989	6.4024	2.96266	0.0053773	0.016215	-2.64931
HP	0.832907	5.96349	2.06632	0.0460531	0.0884046	-4.57067
RNASET2	0.832857	10.4484	4.54364	6.00744e-05	0.000621398	1.59076
ALS2CL	-0.832537	12.5017	-4.71985	3.52772e-05	0.000428009	2.10138
TMEM45A	0.831967	6.24242	3.07889	0.00396308	0.0127742	-2.36792
HJURP	0.831756	5.49567	2.34332	0.024757	0.0535907	-4.02913
S100A11	0.831574	11.3202	3.54015	0.00112559	0.0049851	-1.19404
PLA2R1	-0.831392	12.2445	-3.82522	0.000500623	0.00276778	-0.429817
TTC39A	0.831152	10.0394	3.93565	0.000363767	0.00219336	-0.127184
TMC6	0.831063	10.7559	2.99616	0.00492729	0.0151534	-2.56887
RPL12	0.830777	13.3378	4.43209	8.39777e-05	0.000780683	1.27003
SAMD3	0.830706	7.27324	2.99419	0.00495278	0.0152024	-2.57362
RPL41	0.830172	12.6863	3.97589	0.000323581	0.00201761	-0.0160649
GATA1	-0.830116	4.6258	-2.89219	0.00645338	0.0186912	-2.81677
GPR174	0.829695	5.91002	1.63407	0.110964	0.179078	-5.30571
SH2D2A	0.82959	6.95968	2.31509	0.0264236	0.0565368	-4.08664
NRIR	-0.829314	4.48587	-1.78778	0.0822347	0.140542	-5.06063
ZEB2	0.828407	12.6314	4.57488	5.46779e-05	0.000582913	1.68097
SLC25A47	-0.828218	5.70963	-2.0153	0.0513887	0.0967324	-4.66465
LGALS9	0.828107	9.61331	3.09956	0.00375172	0.0122285	-2.31723
FUT3	-0.828051	9.93511	-2.60149	0.0133885	0.0330678	-3.48028
ABHD11-AS1	-0.827867	6.29224	-4.0487	0.000261595	0.0017294	0.186008
KLF6	-0.827852	12.4158	-3.30519	0.00215632	0.00805687	-1.8027
RPS29	0.827706	12.3374	3.72288	0.000671274	0.0034233	-0.707128
GNA15	0.827548	7.43831	2.78721	0.00843564	0.0229913	-3.06159
SFTPB	-0.827136	6.51745	-2.57956	0.0141241	0.034481	-3.52845
DNAJB9	-0.826689	10.4397	-6.05332	5.90667e-07	3.05064e-05	6.04644
GPX8	0.826573	8.84624	4.64109	4.47741e-05	0.000504732	1.87259
RPS5	0.826163	13.0195	4.55041	5.88606e-05	0.000613524	1.61032
IL33	0.82609	7.80507	3.29201	0.0022352	0.00828358	-1.8362
BAIAP2	-0.825744	11.5626	-3.77734	0.000574453	0.00305598	-0.559957
AOAH	0.825722	9.97162	2.78251	0.00853645	0.0232025	-3.07241
RTP4	0.825279	7.38672	3.99708	0.000304195	0.00193439	0.0426135
GREB1	-0.824786	10.0258	-3.61842	0.000903068	0.00425606	-0.986838
PTTG1	0.824695	5.37455	2.13226	0.0398806	0.0787413	-4.44647
UBALD1	-0.824651	10.3822	-7.07584	2.6165e-08	3.85353e-06	9.06177
NAP1L2	-0.824632	7.96534	-5.14836	9.54915e-06	0.000185683	3.35854
DCN	0.823291	13.6223	4.76251	3.0996e-05	0.000396958	2.22563
ANO2	0.823246	7.4029	3.46522	0.00138746	0.00582599	-1.39036
CNR1	0.822702	5.61194	3.06914	0.00406669	0.0130112	-2.39177
EPB41L3	-0.822604	12.4824	-5.09846	1.11264e-05	0.000204361	3.21125
NODAL	-0.821886	7.15111	-4.84844	2.38716e-05	0.000336316	2.4766
TAS2R46	-0.821766	5.86585	-3.15123	0.00326901	0.0110109	-2.18966
DBH-AS1	-0.821012	9.75567	-3.01565	0.00468202	0.0145539	-2.52182
NKPD1	0.820934	6.29044	4.35342	0.000106239	0.000916892	1.04517
ARSF	-0.820799	8.8733	-2.34975	0.0243906	0.0529851	-4.01595
RPS21	0.82047	12.1903	4.07966	0.000238898	0.00162528	0.272342
SCML1	-0.820391	8.72828	-8.3486	6.1214e-10	2.80018e-07	12.686
BTBD11	-0.820327	9.66948	-4.00215	0.000299726	0.0019131	0.0566718
RASSF5	0.820146	9.95166	3.00488	0.00481604	0.0148832	-2.54783
RBM24	-0.820115	5.57836	-2.80469	0.00807021	0.0222123	-3.02121
HEPH	0.820063	9.82369	5.76096	1.45205e-06	5.30949e-05	5.17669
BCAN	0.819964	6.69406	2.7755	0.00868882	0.0235242	-3.08853
FLNA	0.81995	15.5172	3.12247	0.0035299	0.0116487	-2.26081
TYMP	0.819083	10.6475	3.14917	0.00328702	0.0110489	-2.19475
ABCC2	-0.818827	12.6561	-3.54009	0.00112577	0.0049851	-1.19419
GBGT1	0.818818	9.44235	4.92453	1.89322e-05	0.000288041	2.69954
JUND	-0.818737	12.4495	-5.42196	4.12202e-06	0.000105072	4.16883
STARD5	0.81845	7.64597	4.02355	0.000281564	0.00182055	0.116072
FAM49A	0.818398	8.30395	3.04997	0.00427783	0.0135679	-2.43852
BIRC7	0.818194	5.66579	2.10448	0.0423861	0.082656	-4.49916
PHF19	0.817796	9.59423	5.03097	1.36785e-05	0.000233068	3.01237
NLRP3	0.81778	8.07511	2.73703	0.00957174	0.0253958	-3.17657
OSGIN1	-0.817667	9.40125	-3.27694	0.00232884	0.00853319	-1.87445
SOX7	-0.817197	8.49002	-4.59042	5.21747e-05	0.00056302	1.72589
IQGAP3	0.816705	7.85371	2.33217	0.0254037	0.0547225	-4.05191
LRRC25	0.8167	8.14286	3.07026	0.00405466	0.0129868	-2.38903
PDE6G	0.816388	5.94003	3.57921	0.00100862	0.00460214	-1.09087
AXIN2	0.816006	9.43099	4.21889	0.000158469	0.00122704	0.663382
SSTR2	-0.816001	9.56774	-3.95338	0.0003455	0.00211774	-0.0782915
MTHFD1L	0.815912	10.0403	4.30583	0.000122423	0.00100947	0.909698
DNAJC28	-0.815874	7.46851	-4.92392	1.89671e-05	0.000288148	2.69777
PBLD	-0.815558	13.4337	-4.20389	0.000165661	0.00126439	0.621055
PAQR4	0.815244	7.67183	3.55559	0.00107785	0.00482938	-1.15331
ARHGAP20	0.814896	7.30167	4.47947	7.28557e-05	0.000707787	1.40601
ENPEP	-0.814215	14.0741	-4.38399	9.69742e-05	0.000862198	1.13239
JPH1	-0.814142	7.47274	-4.10833	0.000219599	0.00153334	0.352509
CTHRC1	0.813302	7.51386	3.70956	0.000697267	0.00351306	-0.742995
CPT1C	0.813275	7.0254	3.84811	0.000468666	0.0026332	-0.367365
TMEM75	0.813235	6.4191	2.89854	0.00634864	0.0184576	-2.80178
KAZALD1	0.813232	7.97762	5.90419	9.34374e-07	4.01814e-05	5.6029
PPM1M	0.813025	10.3283	5.72707	1.61171e-06	5.67163e-05	5.07586
HAPLN1	0.812935	1.63561	1.45595	0.154076	0.233035	-5.56583
MEPE	-0.812711	5.02794	-1.29843	0.202399	0.290645	-5.7736
A1BG	0.812621	6.82755	4.61398	4.85948e-05	0.000532701	1.79405
OPCML	-0.812599	7.1415	-2.2561	0.030237	0.0630461	-4.20517
PTPRE	0.812565	10.2785	2.90965	0.00616942	0.0180653	-2.77552
AXDND1	-0.81202	6.42818	-4.20534	0.000164954	0.00126183	0.625131
SPINK1	-0.811941	7.937	-1.38697	0.173983	0.257478	-5.65944
PRR5L	0.811506	9.77821	5.04382	1.31512e-05	0.00022762	3.05022
LCAL1	0.811151	7.0534	2.64867	0.0119239	0.0302249	-3.37572
IFITM3	0.811094	13.2383	3.68925	0.000738773	0.00366872	-0.797561
ACKR4	-0.810597	7.58071	-5.1498	9.50705e-06	0.000185318	3.3628
MMP11	0.810496	9.34495	3.50475	0.00124275	0.00535841	-1.28703
SLC38A3	-0.8102	9.22393	-1.8959	0.0660251	0.117854	-4.87727
SLC43A3	0.809851	9.41028	3.56574	0.00104757	0.00472832	-1.12651
C6	0.809805	7.95324	2.87752	0.00670129	0.0192576	-2.85131
CTXN3	-0.809629	10.2807	-2.40152	0.0216163	0.0483449	-3.90895
FTCD	-0.809582	13.3117	-2.41026	0.0211773	0.0475637	-3.89072
ESR2	0.809504	8.89111	5.01702	1.42744e-05	0.000239756	2.97131
PI4KAP1	-0.809319	9.01966	-2.21835	0.0329286	0.0674604	-4.27982
TRIB3	0.809182	7.67097	3.71789	0.000680893	0.00345684	-0.720562
HIST1H4D	0.809028	9.94408	3.4643	0.00139102	0.00583635	-1.39277
CDH9	-0.808856	8.75349	-3.24418	0.00254535	0.00912471	-1.95722
S100A14	0.808701	8.30627	3.87845	0.000429356	0.00247081	-0.284374
APOBEC3C	0.808648	8.59478	3.23164	0.00263318	0.00936361	-1.98878
STC2	-0.808624	9.11131	-2.48589	0.0177032	0.0411552	-3.73101
S100A2	0.808499	9.75902	2.26889	0.0293702	0.0615741	-4.17965
PRAP1	-0.808345	12.4444	-2.72156	0.00994952	0.0261798	-3.21173
PC	-0.808179	12.9587	-3.46379	0.00139298	0.00583994	-1.39409
ADGRE4P	0.807771	5.4639	1.61301	0.115479	0.184567	-5.33782
GPX1	0.807633	12.7105	4.66465	4.16949e-05	0.000479884	1.94095
RPL28	0.80755	13.277	4.65273	4.32253e-05	0.000492155	1.90637
FRMD3	-0.807517	11.1838	-4.88365	2.14446e-05	0.000313509	2.57969
STPG2	-0.807435	7.17979	-4.62057	4.76369e-05	0.000526921	1.81314
GOLGA4	-0.80732	12.6243	-5.81095	1.24492e-06	4.80625e-05	5.32546
RPL23A	0.807199	12.5365	4.41907	8.73158e-05	0.000800341	1.23273
WNT11	0.807004	5.317	2.88125	0.0066375	0.0191192	-2.84255
ATP2B2	-0.806893	6.05152	-2.69978	0.0105052	0.0273012	-3.26104
TNFAIP2	0.806725	12.6762	2.97619	0.00519108	0.0157575	-2.61688
GRAMD1C	-0.805912	10.4336	-5.65223	2.02933e-06	6.52091e-05	4.8532
KCNJ5	0.805361	7.70008	3.32118	0.00206414	0.00778753	-1.76194
ATP2A3	0.805082	10.8393	2.79027	0.00837057	0.0228323	-3.05453
HIST1H2AE	0.80504	8.48201	3.60392	0.000940795	0.00437611	-1.02537
DPT	0.803906	7.52401	2.50928	0.0167388	0.0393159	-3.6809
WNT5A	0.803492	8.86295	3.56901	0.00103798	0.00469436	-1.11786
PKD1L3	0.80324	7.12641	9.23223	5.03791e-11	4.00665e-08	15.0842
NFATC2	0.802319	10.1694	2.90592	0.00622902	0.018193	-2.78434
EPB42	0.802306	3.56233	1.78675	0.0824046	0.140721	-5.06233
HSPB2	0.802243	7.81468	4.6413	4.47456e-05	0.000504732	1.8732
ROR2	0.80214	8.02736	4.10641	0.000220839	0.00154031	0.347148
TMPRSS2	-0.80141	11.601	-4.35698	0.000105117	0.000910174	1.05532
E2F8	0.800827	4.68813	1.92989	0.061532	0.111638	-4.81781
AGR2	0.800726	7.173	1.9035	0.064997	0.116424	-4.86405
KDM6B	-0.800703	12.3286	-3.50232	0.0012512	0.00538465	-1.2934
FBXO21	-0.800463	12.6014	-4.66397	4.17808e-05	0.000480525	1.93898
APLP1	-0.799956	7.43839	-4.12378	0.000209841	0.00149072	0.395785
FAU	0.7998	12.8403	4.47157	7.46033e-05	0.000719624	1.38331
SLC30A8	-0.799652	8.55746	-1.70188	0.0974042	0.161235	-5.1999
OXER1	-0.799136	9.77514	-3.4077	0.00162728	0.00653292	-1.53971
INHBB	-0.798775	5.82714	-1.94547	0.0595624	0.108947	-4.79027
DEPDC4	-0.798747	7.39373	-4.07839	0.000239784	0.00162992	0.268819
APOBR	0.798674	7.86013	1.92921	0.0616193	0.111723	-4.81901
TWF2	0.798613	10.484	5.44612	3.82683e-06	9.95748e-05	4.24056
CCL8	-0.798533	5.43314	-2.33622	0.0251668	0.0543079	-4.04364
MFSD2B	0.798292	5.99252	4.86679	2.25742e-05	0.000323482	2.53032
PRKCDBP	0.798068	9.463	4.59685	5.11722e-05	0.000554836	1.74449
FBN2	0.797872	7.16752	3.72032	0.000676199	0.0034407	-0.71403
ANKRD2	0.797532	7.4628	2.51906	0.0163502	0.0385569	-3.65987
LAMA2	0.797461	11.6276	3.65331	0.000818139	0.00395421	-0.893788
OTUB2	0.797291	8.46759	7.96973	1.83839e-09	6.49811e-07	11.6265
MT2A	-0.797073	11.642	-3.22735	0.00266393	0.00945179	-1.99958
A2M	0.796758	15.8509	3.64195	0.000844913	0.00405191	-0.924135
GSTM5	0.796272	7.40803	2.80411	0.00808205	0.0222372	-3.02254
ADAMTS10	0.795044	10.4403	3.40705	0.00163018	0.00654293	-1.54137
TFPI2	0.794923	8.30056	2.31365	0.0265111	0.0566859	-4.08955
SCIMP	0.794875	8.54848	4.43252	8.38673e-05	0.000780113	1.27129
MAF	-0.794758	13.4321	-4.8063	2.71351e-05	0.00036263	2.35344
FLJ42393	-0.794645	8.89511	-6.63795	9.86318e-08	9.59555e-06	7.77815
PDE1C	-0.794593	10.0691	-4.92071	1.91539e-05	0.000289878	2.68834
WNT8B	-0.794336	6.43886	-2.78272	0.00853179	0.0231977	-3.07191
SLC7A10	-0.794037	4.5853	-1.51904	0.13749	0.212632	-5.4767
LTBP1	0.793763	11.3926	4.08648	0.000234159	0.00160109	0.291405
EHHADH	-0.793705	13.4711	-3.77775	0.000573768	0.00305434	-0.558829
OSMR	0.793664	11.6093	2.83048	0.00755809	0.0211676	-2.96136
PLEKHF1	0.793277	7.94833	3.73837	0.000642239	0.00331348	-0.665368
MST1R	0.793086	7.74887	3.2083	0.00280444	0.00981895	-2.04737
PPP1R15A	-0.792754	11.0498	-4.76004	3.1229e-05	0.000398124	2.21843
GLP1R	-0.792486	5.10894	-1.58901	0.120805	0.191026	-5.37397
IL7	0.792328	7.8616	3.22708	0.00266585	0.00945282	-2.00025
TNFRSF9	0.79201	5.50454	2.22636	0.0323398	0.0664595	-4.26405
ADSSL1	-0.791866	10.131	-3.18337	0.0029991	0.0103255	-2.1097
DOCK11	0.791553	10.9474	3.52781	0.00116517	0.00510839	-1.22651
ANXA2R	0.791493	6.69652	4.08864	0.00023268	0.00159595	0.297434
ACSM2B	-0.791366	14.4303	-3.6369	0.000857078	0.00409729	-0.937605
KCNJ10	-0.791164	11.4231	-3.31538	0.00209714	0.00788956	-1.77674
SIGLEC7	0.791095	5.70477	2.30275	0.0271834	0.0578435	-4.11162
BUB1	0.791016	5.75282	2.18442	0.035528	0.0716779	-4.3461
FBLN7	0.79082	7.38586	4.54133	6.04928e-05	0.000623099	1.58411
PRICKLE1	0.790602	10.461	5.52035	3.04546e-06	8.52961e-05	4.46107
ACSM2A	-0.789888	14.4131	-4.30384	0.000123153	0.00101496	0.904019
SLC46A3	-0.789713	10.0308	-6.3519	2.36305e-07	1.74013e-05	6.93275
ST7-AS2	-0.789692	7.88311	-4.68541	3.91569e-05	0.000461698	2.00122
NTRK1	-0.789572	7.20361	-2.80904	0.00798157	0.0220331	-3.01113
ABCC6P1	-0.788745	9.4711	-3.12608	0.00349604	0.0115497	-2.25188
NALCN	0.788057	7.03392	2.86967	0.00683771	0.0195472	-2.86976
SPATA4	-0.78795	5.60268	-2.94551	0.00562245	0.0167819	-2.69029
MTNR1A	-0.787622	8.05242	-2.13707	0.0394602	0.078047	-4.43729
HLA-DQB1-AS1	0.787535	8.19654	1.65403	0.10682	0.173641	-5.27495
SEMA3B	-0.787258	12.5491	-4.49034	7.05155e-05	0.000689958	1.43726
TACC3	0.787022	8.98452	3.66584	0.000789592	0.00384899	-0.860306
CYTH4	0.786921	11.056	3.51389	0.00121144	0.00525474	-1.26308
SPI1	0.78691	9.45183	2.6279	0.0125494	0.0314693	-3.42191
ICAM3	0.786508	9.68273	4.25229	0.000143532	0.00114037	0.757828
SLFN5	0.786372	11.5506	3.42144	0.00156663	0.00635847	-1.50416
ADGRA2	0.78592	11.6636	4.13985	0.00020014	0.00144046	0.440864
AHNAK	0.785757	17.166	4.02038	0.000284185	0.00183303	0.107266
HIST1H4B	0.785715	10.8701	3.65532	0.000813495	0.00393416	-0.888422
ATRNL1	0.785538	10.5467	5.03915	1.33404e-05	0.000229451	3.03647
HTRA1	-0.785374	12.1212	-4.74637	3.25518e-05	0.000408235	2.17859
FKBP10	0.785325	10.4357	4.43753	8.26183e-05	0.000771201	1.28564
RPL39	0.784966	11.3689	3.89712	0.000406769	0.0023726	-0.233152
CCDC85B	0.784703	9.52859	4.8375	2.46791e-05	0.000342536	2.44462
TOX3	-0.784687	10.2461	-5.87388	1.02573e-06	4.25985e-05	5.5127
ASPG	-0.784373	10.1699	-2.54082	0.015515	0.0369906	-3.61285
NPIPB11	-0.784342	7.80418	-6.83669	5.39123e-08	6.16928e-06	8.36254
HMGCS2	-0.78405	10.8443	-1.58495	0.121727	0.192215	-5.38004
CECR1	0.784035	10.8864	2.70427	0.0103884	0.027066	-3.2509
TRIM46	-0.783993	7.31475	-3.79327	0.000548784	0.00295505	-0.516727
RAB34	0.783981	11.1703	5.63295	2.15341e-06	6.71639e-05	4.79586
GRIA4	-0.783696	6.46252	-1.66332	0.104934	0.17124	-5.26051
TARID	-0.783555	7.79065	-4.46969	7.5026e-05	0.000722813	1.3779
TBC1D8B	-0.783387	9.53712	-4.44274	8.13384e-05	0.000763285	1.30058
PLA2G2D	0.782792	4.62869	1.12977	0.266048	0.361658	-5.97196
SLC7A9	-0.782646	12.0723	-2.88878	0.00651024	0.0188208	-2.82481
ARID4A	-0.782637	10.5357	-6.66389	9.11411e-08	9.11755e-06	7.85458
SYT7	-0.782383	9.22666	-2.48316	0.017819	0.0413645	-3.73684
CYBRD1	0.782332	11.665	4.52756	6.30522e-05	0.00064169	1.54441
RPS25	0.782098	12.7735	3.85633	0.000457686	0.00258705	-0.344911
PAFAH1B3	0.782076	8.37235	5.99295	7.11119e-07	3.43801e-05	5.86694
RPS20	0.782067	13.6656	4.07565	0.000241723	0.00163602	0.261156
EEF1G	0.781917	15.0639	4.81811	2.61784e-05	0.000354521	2.38793
HPN-AS1	-0.781601	8.20906	-3.61469	0.000912618	0.00428609	-0.996744
PLPPR1	-0.781563	10.704	-2.62578	0.0126149	0.0315838	-3.42661
TRPV2	0.781182	9.29474	3.91825	0.000382614	0.00227849	-0.175101
TUNAR	0.781055	3.52557	0.95872	0.344097	0.442423	-6.14681
KBTBD12	-0.780983	7.41004	-4.03803	0.000269891	0.00176973	0.156323
PDZD3	-0.780812	11.6118	-3.2902	0.00224625	0.00831095	-1.84079
HGF	0.780777	10.1281	3.88666	0.000419277	0.0024304	-0.261861
ST8SIA4	0.780765	8.28833	2.576	0.014247	0.03473	-3.53624
PRSS36	0.780331	6.63604	5.0499	1.29091e-05	0.000224652	3.06811
FGR	0.77989	8.98019	2.55084	0.0151435	0.0363527	-3.59109
NPTXR	0.779843	8.64459	3.66194	0.000798361	0.0038834	-0.870719
SNRK-AS1	-0.779571	6.46854	-3.49136	0.00129005	0.00551453	-1.32209
SORD	-0.779417	12.5118	-2.56491	0.0146359	0.0354573	-3.56046
TSPAN15	0.779159	10.1296	5.38034	4.68477e-06	0.00011464	4.04532
FXYD4	0.778884	11.2134	3.28871	0.00225538	0.00833505	-1.84457
MEP1B	-0.778878	6.29014	-4.34875	0.000107729	0.00092565	1.03186
SCN4B	0.778688	9.00761	4.65566	4.28447e-05	0.000489574	1.91485
MUC3A	-0.778444	6.81788	-2.11665	0.0412713	0.0808948	-4.47613
COL19A1	-0.778254	9.96945	-3.23679	0.00259677	0.00925897	-1.97583
RORC	-0.778183	11.6129	-3.80316	0.000533425	0.00289413	-0.489874
DACH1	-0.77752	10.9463	-6.40344	2.01817e-07	1.5583e-05	7.08539
SMIM2-IT1	-0.777433	6.87804	-2.97721	0.00517736	0.0157248	-2.61445
ZNF331	-0.77711	10.2217	-8.23803	8.42319e-10	3.52577e-07	12.3787
ACTN1	0.776629	12.2643	3.44079	0.00148485	0.00612162	-1.45394
SLA	0.776401	9.77683	3.40487	0.00164004	0.00657088	-1.54702
SNHG3	0.77601	9.61792	5.81916	1.21387e-06	4.72076e-05	5.34987
ENPP4	-0.775836	9.81904	-6.60037	1.10598e-07	1.03481e-05	7.66736
GYS2	-0.775474	6.63347	-2.52277	0.016205	0.0382827	-3.65187
TMEM232	-0.774777	8.14904	-4.7257	3.46575e-05	0.000422747	2.1184
RPL26	0.774328	13.3583	4.02691	0.000278812	0.00180656	0.125408
TP53INP2	-0.773778	11.724	-5.23362	7.35199e-06	0.000155149	3.6106
TRIM6	-0.772827	11.3137	-3.23211	0.00262989	0.00935397	-1.98762
GPT2	-0.771616	12.0242	-3.03143	0.00449183	0.0140755	-2.48358
CIITA	0.771405	12.3188	3.37712	0.00177047	0.00694652	-1.6186
RASA4	-0.770799	7.0198	-3.68276	0.000752535	0.00371849	-0.814973
DRD4	-0.770692	7.04204	-2.95625	0.00546782	0.0164341	-2.66466
RPL38	0.77034	12.2525	3.94932	0.000349604	0.00213548	-0.0894975
DEFB1	-0.770303	12.3374	-3.07499	0.0040042	0.0128668	-2.37746
AATK	-0.770248	8.82034	-2.05302	0.047395	0.0904022	-4.59534
LPAR2	0.770212	7.85679	3.81715	0.000512385	0.00281325	-0.451797
DCLK1	0.769909	8.64883	3.35609	0.00187584	0.00727381	-1.67263
TMEM229B	0.769435	8.72344	4.49853	6.8802e-05	0.00067973	1.46082
HOXA11	0.769432	7.8374	3.71592	0.000684734	0.00346911	-0.725873
LDHAL6B	-0.769221	6.53834	-5.86298	1.0607e-06	4.34832e-05	5.48029
PKDCC	0.769063	11.0621	5.47454	3.50644e-06	9.37368e-05	4.32497
BRSK2	-0.768629	8.61076	-3.20804	0.00280648	0.00982176	-2.04804
GPR162	0.768562	8.2212	4.55985	5.72113e-05	0.00060305	1.63756
VGLL1	0.768322	4.23635	1.81587	0.0777288	0.134287	-5.01384
SYNPO2	0.768055	12.0247	4.14556	0.000196802	0.00142742	0.456881
GAB3	0.768018	9.15476	3.4399	0.00148854	0.00612842	-1.45627
LYPD5	0.767566	6.05193	3.70727	0.000701824	0.00353266	-0.749144
NOCT	-0.767226	9.90785	-4.91395	1.95529e-05	0.000294516	2.66851
PRELP	0.766817	11.0497	3.7517	0.000618212	0.00322086	-0.629347
PPFIA4	-0.766766	9.54827	-3.97604	0.000323442	0.00201761	-0.0156573
CD86	0.766663	7.97822	2.17702	0.0361183	0.0726292	-4.36044
CLSPN	0.766658	6.09935	2.52286	0.0162015	0.0382799	-3.65167
APLN	-0.766619	8.65691	-2.12142	0.040842	0.0803207	-4.46709
OCLM	-0.766524	6.26903	-5.13497	9.94901e-06	0.000189586	3.31901
TNNC1	-0.76626	7.3044	-1.48958	0.145046	0.221986	-5.51873
RELT	0.765794	8.96544	2.35352	0.0241783	0.0526462	-4.00822
CACNA1S	-0.765166	4.7801	-0.977884	0.33466	0.432847	-6.12857
ADGRF5	-0.765091	13.4184	-4.61266	4.87889e-05	0.00053446	1.79023
SGCA	-0.764897	6.63081	-2.86163	0.00698011	0.0198615	-2.88862
SMARCD3	0.764855	10.4496	5.57699	2.55826e-06	7.54949e-05	4.62944
FAM129B	0.764798	12.3876	4.52477	6.3583e-05	0.000645814	1.53638
SNHG5	0.764454	10.0429	3.14268	0.00334458	0.0111903	-2.21084
ZFP36L1	-0.764449	13.5063	-4.02794	0.000277974	0.00180247	0.128272
ZFHX4	0.764231	8.90653	3.63242	0.000868013	0.00413124	-0.949549
PCA3	-0.76386	8.53129	-3.48361	0.00131826	0.0055945	-1.34238
SIPA1	0.763748	11.3254	3.8257	0.000499933	0.00276493	-0.428513
PAX2	-0.763581	12.5223	-3.26235	0.00242302	0.0087992	-1.91137
DOK1	0.763577	9.03604	4.18625	0.000174534	0.00130891	0.571311
[truncated: 13,907 more rows]

## Sheet: GSE47183_GSE32591
id	logFC	AveExpr	t	P.Value	adj.P.Val	B
CHI3L1	-4.6167	10.37	-8.04096	8.60465e-09	1.32212e-06	10.2375
TNNT2	-4.56473	9.86655	-8.14125	6.71178e-09	1.14772e-06	10.4793
PTPRO	-4.056	11.5267	-5.16046	1.7339e-05	0.000189398	2.80871
TCF21	-3.96254	10.7703	-5.56029	5.79278e-06	8.74858e-05	3.8779
PCOLCE2	-3.68455	11.2695	-6.30004	7.79675e-07	2.12497e-05	5.83749
LUM	3.66311	7.08689	6.81954	1.96034e-07	9.25953e-06	7.18713
TNNI1	-3.62674	8.33575	-6.72104	2.5416e-07	1.06929e-05	6.93331
CA10	-3.58176	7.7405	-8.39402	3.60949e-09	7.80976e-07	11.0826
DPP6	-3.53352	9.52136	-7.52938	3.11706e-08	2.70745e-06	8.98293
LRRC2	-3.49637	7.82768	-7.32579	5.24994e-08	3.7608e-06	8.47414
TPPP3	-3.48053	10.8628	-5.65585	4.46174e-06	7.124e-05	4.13279
PLCE1	-3.42393	9.20745	-5.51885	6.4881e-06	9.43579e-05	3.76725
ARHGAP19	-3.41275	8.95451	-8.09049	7.60987e-09	1.25408e-06	10.3571
C1QA	3.38535	7.36788	6.86429	1.74283e-07	8.62403e-06	7.30206
C1QB	3.26371	7.22608	6.11571	1.28026e-06	2.98972e-05	5.35266
MYL9	-3.26277	10.893	-8.84475	1.21932e-09	3.80213e-07	12.136
TNNC1	-3.24131	7.7262	-6.80352	2.04478e-07	9.50824e-06	7.14591
NFASC	-3.17555	9.58105	-4.72335	5.7635e-05	0.000469313	1.64057
PRKAR2B	-3.11316	9.74428	-10.4495	3.17626e-11	3.74163e-08	15.6522
EHD3	-3.10274	10.6234	-5.1567	1.75192e-05	0.000190501	2.79864
CLIC5	-3.08275	10.6585	-5.99747	1.76234e-06	3.72198e-05	5.04029
SEMA3G	-2.95473	10.8633	-4.38212	0.000146718	0.000956208	0.735401
WT1	-2.94356	9.54056	-7.54057	3.02944e-08	2.67651e-06	9.01075
MS4A4A	2.9423	5.89687	6.5655	3.83778e-07	1.36081e-05	6.53046
PLA2R1	-2.87176	8.63434	-4.49259	0.000108489	0.000757706	1.02742
NPHS1	-2.83365	8.84957	-7.24153	6.52362e-08	4.32271e-06	8.26206
KLK6	-2.81054	10.4061	-5.61364	5.00675e-06	7.80611e-05	4.02026
ZDHHC6	-2.80854	12.0879	-5.69624	3.99616e-06	6.60956e-05	4.24042
CRHBP	-2.8011	10.2893	-4.93825	3.1935e-05	0.000300155	2.21424
MAFB	-2.78625	11.6713	-5.68491	4.12158e-06	6.76356e-05	4.21023
USP46	-2.75255	8.31011	-9.06412	7.25985e-10	3.07876e-07	12.6382
POLA2	-2.74845	8.07925	-8.86792	1.15397e-09	3.74548e-07	12.1894
RASL11B	-2.70907	10.3902	-6.43942	5.36935e-07	1.6842e-05	6.20215
SULF1	-2.65876	10.4124	-4.42305	0.000131206	0.000874528	0.84345
FGF1	-2.64941	9.4487	-5.54637	6.01753e-06	8.99829e-05	3.84074
NES	-2.64343	11.523	-4.89469	3.59969e-05	0.000330997	2.09782
ST3GAL6	-2.62951	9.40657	-5.44038	8.04326e-06	0.000108569	3.55758
KLK7	-2.59198	9.58095	-4.61937	7.66624e-05	0.000576436	1.36383
ADH1B	2.58687	6.89771	5.09142	2.09614e-05	0.000218481	2.62394
PTGDS	-2.57384	12.6328	-4.17908	0.000254922	0.00146249	0.202168
CD163	2.5696	7.47298	4.85409	4.02459e-05	0.000356464	1.98936
TCEAL2	-2.5529	9.97861	-6.12039	1.2642e-06	2.95872e-05	5.365
HTRA1	-2.53413	12.8191	-5.63134	4.77055e-06	7.50406e-05	4.06745
C1orf21	-2.51737	7.78163	-9.69534	1.69165e-10	1.25873e-07	14.0452
FRY	-2.47653	8.04004	-6.02085	1.65429e-06	3.55036e-05	5.10213
CORO2B	-2.47489	8.89012	-5.10416	2.02401e-05	0.000213094	2.65804
ZNF804A	-2.47026	7.50115	-4.87728	3.7761e-05	0.000342758	2.05131
CLDN5	-2.45632	10.3522	-4.65892	6.87816e-05	0.000532668	1.46902
F3	-2.44798	9.05255	-5.00522	2.65657e-05	0.000262979	2.39331
PHYHIP	-2.43851	8.73967	-6.1501	1.16686e-06	2.84393e-05	5.44332
NPHS2	-2.43653	13.0372	-5.12753	1.8981e-05	0.000202045	2.72058
LPL	-2.41677	8.40833	-5.76436	3.31909e-06	5.80676e-05	4.42174
CCDC91	-2.40911	9.1494	-12.1655	9.16789e-13	9.7198e-09	19.0212
SPOCK1	-2.37795	11.8176	-4.71495	5.89788e-05	0.000475353	1.6182
SPARCL1	2.37722	8.50271	6.60313	3.4728e-07	1.26807e-05	6.62815
TYROBP	2.37206	8.03824	6.6805	2.82911e-07	1.1276e-05	6.82855
ABCA8	2.36527	5.58782	5.26604	1.29745e-05	0.000153521	3.09128
COL6A3	2.34082	7.33021	4.8153	4.47724e-05	0.000389079	1.8858
TYRO3	-2.30746	9.31028	-5.2926	1.20622e-05	0.000145531	3.16235
TGFBI	2.30117	8.63605	10.7541	1.64951e-11	2.20168e-08	16.2789
AIF1	-2.29708	10.5296	-7.77944	1.65462e-08	1.81594e-06	9.60052
B3GALT2	-2.26769	6.45083	-5.82629	2.80427e-06	5.14376e-05	4.58639
CPVL	2.26677	7.63689	7.7687	1.69998e-08	1.81594e-06	9.57416
SERPINE2	2.26306	8.71562	4.78065	4.9244e-05	0.000416761	1.79334
PLAT	-2.24966	11.1781	-7.8579	1.35866e-08	1.71482e-06	9.79258
MAGI2	-2.22073	7.52338	-7.75423	1.76309e-08	1.81594e-06	9.53864
MS4A6A	2.20444	8.05785	6.21774	9.72569e-07	2.50271e-05	5.62137
COL1A2	2.19846	8.29376	5.28916	1.21766e-05	0.000146701	3.15315
CD53	2.19444	9.04116	6.48439	4.76237e-07	1.58959e-05	6.31943
NNMT	2.19209	7.61555	4.47437	0.000114033	0.000786913	0.979178
MCM6	-2.18423	9.74779	-6.06825	1.45527e-06	3.2619e-05	5.22742
GPRC5A	-2.1822	9.521	-4.56601	8.87341e-05	0.000649247	1.22209
PPFIA4	-2.17643	7.65947	-5.16048	1.73381e-05	0.000189398	2.80876
COL4A5	-2.15865	8.40224	-8.03056	8.82972e-09	1.32692e-06	10.2123
TGFBR3	-2.15459	10.9577	-5.8592	2.56433e-06	4.90741e-05	4.67379
THSD7A	-2.14325	9.0748	-5.13269	1.87137e-05	0.000199801	2.7344
IL13RA2	-2.14013	9.88576	-3.7105	0.000896481	0.00391066	-1.00434
DDN	-2.12938	10.8237	-4.75386	5.30035e-05	0.000440049	1.7219
GHR	-2.12915	9.43784	-7.08005	9.91522e-08	5.68619e-06	7.85317
FZD2	-2.12338	8.60136	-7.3426	5.02784e-08	3.65993e-06	8.51634
FOSB	-2.11786	7.2658	-4.30085	0.000183104	0.00113938	0.521368
CDC42EP3	-2.11709	9.32889	-5.00201	2.68012e-05	0.000264077	2.38472
RASGRP3	-2.11678	8.47296	-5.14444	1.81194e-05	0.000195024	2.76583
VSIG4	2.09301	7.7314	5.09578	2.07116e-05	0.000216766	2.63561
KBTBD11	-2.08261	9.02583	-5.83009	2.77543e-06	5.13527e-05	4.59649
TSC22D3	-2.0779	11.2799	-8.35093	4.00976e-09	8.46124e-07	10.9803
SRGAP2	-2.07248	9.30327	-5.97317	1.88225e-06	3.9052e-05	4.97596
ITIH5	-2.06982	10.2427	-4.75502	5.28347e-05	0.000439154	1.72499
EPB41L5	-2.06525	8.28678	-9.7205	1.59798e-10	1.25873e-07	14.1001
STON1	-2.0552	9.14334	-6.28623	8.09101e-07	2.16073e-05	5.80127
BLNK	2.05308	5.91353	4.9632	2.98181e-05	0.000283526	2.28095
CD24	2.05163	8.72955	5.79735	3.03397e-06	5.45189e-05	4.50948
VAMP5	-2.03389	9.8017	-5.00348	2.66926e-05	0.000263741	2.38868
APOD	-2.03189	10.1571	-3.79391	0.000718317	0.00326849	-0.792628
IGF1	-2.02966	7.33028	-8.16908	6.26624e-09	1.11044e-06	10.5461
SERPINF1	2.02378	6.82708	5.37101	9.72764e-06	0.000124707	3.37211
CBLB	-2.01962	8.20672	-7.63096	2.40772e-08	2.29332e-06	9.2348
ZNF185	-2.01896	10.3008	-5.46231	7.57426e-06	0.00010456	3.6162
RNASE6	2.01068	7.21487	5.60103	5.18231e-06	8.00097e-05	3.98661
SEMA3B	-2.00022	9.84479	-5.43965	8.05924e-06	0.000108569	3.55565
EPCAM	1.99319	8.63009	5.17105	1.68417e-05	0.000185417	2.83706
PDLIM2	-1.98871	10.2027	-4.5549	9.14762e-05	0.000663359	1.1926
FCN3	-1.98696	10.2829	-2.62468	0.0138266	0.0353558	-3.56877
ARHGEF3	-1.98611	11.1174	-5.48711	7.07701e-06	9.98726e-05	3.68246
RNF220	-1.9655	10.5575	-6.41145	5.78587e-07	1.76658e-05	6.12911
CD14	1.96183	8.45511	6.02943	1.61634e-06	3.51155e-05	5.12482
MEST	1.95846	8.59974	5.09032	2.10246e-05	0.000218747	2.62101
AMIGO2	-1.94396	11.2619	-4.74558	5.4223e-05	0.000447467	1.69981
SIRPA	-1.9434	8.32544	-9.01355	8.17705e-10	3.10245e-07	12.5231
GJA1	-1.93841	10.3264	-6.07549	1.42711e-06	3.23133e-05	5.24651
THBS2	1.93189	7.36297	4.80978	4.54564e-05	0.00039245	1.87107
RECK	-1.92578	8.67529	-5.06871	2.23112e-05	0.000229564	2.56318
PODXL	-1.91567	13.3277	-4.85761	3.98586e-05	0.000354217	1.99876
SLC14A1	-1.89333	7.3296	-5.49423	6.94035e-06	9.88243e-05	3.70149
HSPA12A	-1.87992	10.2673	-6.29811	7.83726e-07	2.12508e-05	5.83242
HPS5	-1.86747	8.17563	-6.40387	5.90422e-07	1.76826e-05	6.10931
WFDC2	1.86436	7.52638	3.98891	0.000426146	0.00215863	-0.292179
CACNB2	-1.86395	7.31582	-7.75018	1.7812e-08	1.81594e-06	9.52867
CYB5R2	-1.84771	7.56617	-5.82861	2.78665e-06	5.14365e-05	4.59255
CLU	1.84619	8.38542	5.85108	2.62148e-06	4.94537e-05	4.65225
MYO1E	-1.84444	8.80062	-4.38654	0.000144959	0.000947693	0.74706
MYO1D	-1.84199	7.86709	-3.66972	0.000998619	0.00425879	-1.10728
CCL19	1.84198	5.56128	3.0081	0.00546799	0.0166013	-2.7123
CX3CR1	1.8407	7.92005	7.48199	3.51764e-08	2.91359e-06	8.86497
MTHFD2	-1.84002	9.50906	-6.2262	9.50704e-07	2.46439e-05	5.6436
TRIB2	-1.83416	9.36262	-6.95524	1.37316e-07	7.31569e-06	7.53503
ABCA1	1.83129	6.68217	4.86326	3.92448e-05	0.000351116	2.01385
KANK1	-1.83114	11.1021	-6.6733	2.8835e-07	1.13646e-05	6.80994
CAND2	-1.83035	8.56701	-5.43219	8.22563e-06	0.000109988	3.53571
LYZ	1.82774	8.58419	5.10018	2.04626e-05	0.000215058	2.64739
PTGER4	-1.82681	8.88069	-5.34251	1.05184e-05	0.000131815	3.29589
MECOM	1.82553	6.85557	7.58603	2.69858e-08	2.44533e-06	9.12357
C7	1.8033	9.29615	4.14606	0.000278788	0.00157052	0.115947
EMCN	-1.79029	9.8061	-3.92608	0.000504504	0.00246538	-0.454187
TMEM204	-1.7829	9.36529	-4.19222	0.000246	0.00142831	0.236505
RRAS	-1.78032	9.98773	-4.31707	0.000175191	0.00110034	0.564028
TOX3	1.75929	5.6257	4.88325	3.71466e-05	0.000338923	2.06725
SPOCK2	-1.75787	10.1339	-4.27902	0.000194313	0.00118797	0.46401
LTF	1.75517	7.85371	3.37913	0.00213446	0.00778985	-1.82871
HS3ST3A1	-1.75448	7.65423	-4.26186	0.000203599	0.00123346	0.418955
IGFBP3	1.74434	8.21474	4.59445	8.20825e-05	0.000611552	1.2976
FBLN5	1.74239	8.11162	5.49489	6.92782e-06	9.88243e-05	3.70326
CR1	-1.7414	6.54906	-8.23223	5.36365e-09	9.82876e-07	10.6975
VEGFA	-1.73763	9.40412	-6.7961	2.08509e-07	9.51757e-06	7.12683
C3	1.73576	8.70741	3.36177	0.00223224	0.00809099	-1.87106
CDKN1C	-1.73305	9.55085	-4.12366	0.000296225	0.00164084	0.0575272
SLK	-1.72962	9.63065	-5.52481	6.38317e-06	9.30872e-05	3.78317
TNFSF10	1.71966	9.52846	5.83479	2.74019e-06	5.08753e-05	4.60898
TMEM30B	1.70935	5.48013	5.91621	2.19654e-06	4.35285e-05	4.82506
FCER1G	1.7086	8.40153	5.02009	2.55013e-05	0.000253864	2.4331
PLCG2	-1.70572	10.1401	-3.95654	0.000464901	0.00230214	-0.375747
KCNJ1	1.70299	6.9775	3.83635	0.000641445	0.00299718	-0.684319
KDR	-1.69431	8.99052	-4.92255	3.33433e-05	0.000310806	2.17227
CFB	1.68247	7.48233	4.78138	4.91455e-05	0.000416761	1.79528
TPD52L1	1.67684	6.96081	5.21308	1.50054e-05	0.000171061	2.94955
CORO1C	1.67658	9.04593	6.84549	1.83104e-07	8.70759e-06	7.25381
NPL	1.6756	6.64295	4.45304	0.000120882	0.000817861	0.922732
IGFBP6	1.67524	8.11204	6.17464	1.09219e-06	2.70547e-05	5.50797
APOC1	1.67245	7.71018	5.32718	1.09703e-05	0.000135873	3.25486
SFRP1	1.66946	7.10828	5.91798	2.18604e-06	4.34015e-05	4.82974
TXNRD2	-1.66665	8.85573	-4.718	5.84872e-05	0.00047255	1.62633
MME	-1.6658	12.1369	-4.78236	4.90125e-05	0.00041637	1.79791
ETS2	-1.66107	9.75103	-4.76368	5.15929e-05	0.000431038	1.74809
TCF7L1	-1.66082	8.40032	-6.67729	2.85327e-07	1.13297e-05	6.82024
TJP1	-1.66015	10.1352	-8.95942	9.29105e-10	3.39668e-07	12.3994
CYP24A1	1.66004	5.70032	3.19223	0.00344414	0.0114935	-2.2797
BST1	-1.65978	7.46427	-8.01962	9.07319e-09	1.33603e-06	10.1859
TACC2	-1.64661	8.68734	-9.53822	2.41914e-10	1.44438e-07	13.7003
NELL1	-1.64545	9.70425	-2.63484	0.0135001	0.0346287	-3.54694
ATF3	-1.64176	8.75814	-3.50652	0.00153319	0.00598925	-1.51522
SLC38A1	1.64057	6.59614	6.42333	5.60513e-07	1.73252e-05	6.16014
COL15A1	1.63769	6.73061	5.5914	5.32048e-06	8.1869e-05	3.96093
MAL	1.63108	9.66211	4.86595	3.8955e-05	0.000349409	2.02105
CBX7	-1.62801	10.0408	-5.56243	5.75891e-06	8.70984e-05	3.88362
DSP	1.62251	9.4092	5.53086	6.27833e-06	9.23202e-05	3.79933
MXRA8	-1.61786	10.4418	-5.37258	9.68574e-06	0.00012432	3.37632
MITF	1.61523	7.02247	7.6443	2.32767e-08	2.26403e-06	9.26778
GAS1	-1.61196	8.72903	-8.63138	2.03137e-09	5.12776e-07	11.6409
PPP2R2B	-1.60588	7.01272	-6.23233	9.35151e-07	2.43599e-05	5.65972
C14orf132	-1.6001	8.72945	-5.95504	1.97703e-06	4.03949e-05	4.92795
SOSTDC1	1.59778	7.43658	5.52759	6.33485e-06	9.26374e-05	3.79058
DCN	-1.59033	12.0983	-5.47791	7.25753e-06	0.00010109	3.65788
RASGRP1	1.58949	5.20221	4.7625	5.1761e-05	0.000432102	1.74493
RPS20	1.58858	9.23947	5.16418	1.71625e-05	0.000188166	2.81868
PTPRB	-1.5866	8.25538	-5.36942	9.77002e-06	0.000125099	3.36787
DACH1	-1.58214	7.0181	-6.17208	1.09977e-06	2.71789e-05	5.50121
SEMA5A	-1.58177	9.31938	-7.1241	8.84255e-08	5.35707e-06	7.96502
BNIP2	-1.58118	8.20826	-6.34006	7.00367e-07	1.97612e-05	5.94236
ITGB2	1.57751	7.4178	4.3848	0.000145649	0.000950832	0.742466
CYP26B1	-1.57665	7.1956	-3.99957	0.000414089	0.00212086	-0.264611
DYNC1I1	-1.57305	10.1343	-4.66789	6.7111e-05	0.000522401	1.49287
NR3C2	-1.56997	8.10366	-8.64762	1.95357e-09	5.05165e-07	11.6788
CSF1R	1.56957	7.83856	6.68649	2.78461e-07	1.12253e-05	6.84405
OLFML2A	-1.56817	9.52971	-5.6486	4.55085e-06	7.23359e-05	4.11348
CYP4B1	-1.56464	6.04914	-4.50756	0.000104135	0.000732119	1.06708
PDGFRA	1.56245	8.5555	5.04299	2.3946e-05	0.000242247	2.49435
GIMAP6	-1.56041	9.08274	-3.98711	0.000428209	0.00216597	-0.296816
TRAM2	-1.55336	9.1113	-5.96701	1.91391e-06	3.94772e-05	4.95966
RPL11	1.55189	10.7582	7.79323	1.59821e-08	1.80258e-06	9.63434
PDE4B	-1.54996	7.85908	-6.02678	1.62795e-06	3.51202e-05	5.11782
COL4A3	-1.54417	7.90801	-5.43168	8.23717e-06	0.000109988	3.53434
NQO1	-1.54242	10.411	-6.32795	7.23464e-07	2.01847e-05	5.91064
GMDS	-1.54183	9.73634	-4.5751	8.65524e-05	0.000635477	1.24621
NEBL	-1.54099	7.86896	-7.19222	7.41097e-08	4.67685e-06	8.13752
S100A2	1.53952	8.35191	2.59602	0.0147875	0.0373191	-3.63006
F5	-1.53776	8.46191	-5.21833	1.47905e-05	0.000169402	2.96361
IFI30	1.53458	10.8054	5.27546	1.26433e-05	0.000150441	3.11649
TNS3	-1.53451	12.5079	-5.70263	3.92709e-06	6.52309e-05	4.25744
MUC1	1.53285	7.44217	4.51755	0.000101326	0.000716331	1.09355
LY96	1.53186	6.60468	5.91993	2.17452e-06	4.32538e-05	4.8349
PDPN	-1.53135	7.92913	-4.00874	0.000403996	0.0020792	-0.240904
LDB2	-1.5294	9.41622	-3.83212	0.00064873	0.00301924	-0.69513
FOS	-1.52901	8.4057	-3.17445	0.0036029	0.0119034	-2.32202
SCHIP1	-1.52864	9.6772	-4.98631	2.7983e-05	0.000272341	2.34274
CD36	1.52825	5.74661	4.45546	0.000120086	0.000814656	0.929125
AGR2	1.52647	5.21374	4.3521	0.000159236	0.00102317	0.656267
F2R	-1.52212	8.13174	-4.00315	0.000410124	0.00210522	-0.255367
ALS2CL	-1.51943	9.19941	-6.40986	5.81043e-07	1.76658e-05	6.12497
TPM2	-1.51793	6.70532	-6.08577	1.38803e-06	3.18766e-05	5.27366
SOX9	1.5159	5.86816	5.56268	5.75511e-06	8.70984e-05	3.88427
RARRES2	-1.51489	10.9648	-4.46151	0.000118114	0.0008053	0.945147
BTBD3	-1.51384	9.29193	-5.3403	1.05826e-05	0.000132203	3.28996
CRIP2	-1.51366	9.59585	-5.30008	1.18173e-05	0.000143513	3.18235
CXCL12	1.5103	8.67347	5.23836	1.39991e-05	0.000162918	3.0172
RPLP1	1.509	10.5917	9.35749	3.66507e-10	1.76623e-07	13.2992
RGS10	-1.50785	8.55016	-9.72344	1.58738e-10	1.25873e-07	14.1065
RAPGEF3	-1.50657	9.51116	-5.97478	1.87404e-06	3.89581e-05	4.98023
MARCKS	1.50291	6.20005	6.68287	2.81142e-07	1.1276e-05	6.83469
ASPN	1.49707	6.33387	5.4556	7.71479e-06	0.000105538	3.59827
ZNF16	-1.48805	7.98897	-8.27193	4.86535e-09	9.73253e-07	10.7923
MYOZ1	-1.47955	8.31546	-7.34165	5.04009e-08	3.65993e-06	8.51396
LIMS2	-1.47682	8.09737	-6.38272	6.24779e-07	1.83488e-05	6.05402
CDH10	-1.47672	6.19579	-5.22949	1.43442e-05	0.000166023	2.99347
ROBO1	-1.47658	9.53612	-5.58221	5.4559e-06	8.34681e-05	3.93639
IL1RL1	-1.47618	8.60348	-3.8306	0.000651374	0.0030282	-0.699023
ACTN1	1.47482	6.90517	6.51966	4.33539e-07	1.49719e-05	6.41127
FBXO17	-1.4747	8.71127	-7.89822	1.22815e-08	1.61605e-06	9.89097
IQGAP2	-1.47393	10.9621	-5.47137	7.38871e-06	0.000102533	3.6404
FMO3	1.46927	5.46911	5.3082	1.15566e-05	0.000141387	3.2041
ZFPM2	-1.46787	7.09822	-5.44121	8.02492e-06	0.000108569	3.55981
TNFRSF21	1.46761	8.34427	6.63782	3.16756e-07	1.21236e-05	6.71809
SPTAN1	-1.46399	10.1015	-7.84666	1.39749e-08	1.74236e-06	9.76513
ENO1	1.46246	9.89899	6.16515	1.12047e-06	2.7562e-05	5.48298
CRIM1	-1.45792	10.6954	-4.65776	6.90018e-05	0.000533594	1.46592
ALDH1A1	1.45569	8.6097	3.52312	0.00146814	0.00579708	-1.47405
COX7B	1.45394	9.99728	6.45838	5.10437e-07	1.63901e-05	6.25163
SLC35F2	1.45303	7.00445	5.6437	4.61219e-06	7.32012e-05	4.10041
EFNB2	-1.44752	8.66519	-6.43426	5.44376e-07	1.69749e-05	6.1887
PARVA	-1.44738	10.1061	-4.63753	7.29392e-05	0.000556332	1.4121
TMOD1	-1.44694	9.06508	-3.91828	0.000515178	0.00250734	-0.474268
PC	-1.44517	9.38467	-5.18383	1.62608e-05	0.000180988	2.87126
CDH13	-1.44392	7.74699	-4.22197	0.000226912	0.00134323	0.314376
HMOX1	1.44205	8.63562	4.6267	7.51365e-05	0.000567377	1.38332
CXCL9	-1.43151	8.39756	-3.30937	0.00255435	0.00900907	-1.99833
GRB14	1.43121	6.57526	4.53424	9.68016e-05	0.00069157	1.13779
LAPTM5	1.43113	9.18693	4.52435	9.94583e-05	0.000705322	1.11157
TUBB2B	1.43101	5.61944	6.61258	3.38683e-07	1.25112e-05	6.65266
PLS1	1.4297	7.52814	5.17958	1.64518e-05	0.00018226	2.85988
CPE	1.42907	6.1871	6.70466	2.65403e-07	1.09914e-05	6.891
NLK	-1.42878	7.46742	-6.41321	5.75867e-07	1.76658e-05	6.13372
ZNF423	-1.42154	7.78333	-7.16536	7.94499e-08	4.93572e-06	8.06956
OLFML3	1.42119	7.26613	6.0717	1.44179e-06	3.24541e-05	5.23651
DPYSL3	-1.42064	8.04144	-4.75572	5.2734e-05	0.000438843	1.72685
SLAMF8	-1.41584	7.17349	-6.23744	9.22399e-07	2.41656e-05	5.67315
NDN	-1.41551	10.0651	-7.35311	4.89385e-08	3.62829e-06	8.54271
GLIPR1	1.4147	6.15611	4.29482	0.000186135	0.00115404	0.505517
RPS23	1.41442	11.2241	6.81734	1.97174e-07	9.25953e-06	7.18146
SCIN	1.41114	7.15798	5.8112	2.9218e-06	5.27715e-05	4.54628
LAMB2	-1.40995	10.6248	-3.87823	0.000573523	0.00274514	-0.577116
TLE4	-1.40825	7.00023	-7.84216	1.41335e-08	1.74236e-06	9.75413
TKT	1.40755	8.10701	6.85029	1.8081e-07	8.67562e-06	7.26613
ZBTB16	-1.40666	7.27363	-3.53175	0.00143534	0.00569465	-1.45259
TSPYL5	-1.40329	8.64079	-9.59974	2.10218e-10	1.39296e-07	13.8357
RND1	-1.39959	6.81313	-5.77202	3.25054e-06	5.72463e-05	4.44212
LSM7	1.39693	7.53774	6.14162	1.19384e-06	2.88315e-05	5.42098
EPS8	1.39207	8.68625	4.61899	7.67417e-05	0.000576623	1.36283
FAM20B	-1.39203	8.36762	-7.77949	1.65441e-08	1.81594e-06	9.60065
TYMS	1.38905	7.58443	4.63085	7.42874e-05	0.00056297	1.39434
FOLR2	1.38858	7.41469	6.71046	2.61363e-07	1.09443e-05	6.90599
CSRP1	-1.38858	11.7009	-5.55765	5.83476e-06	8.77448e-05	3.87085
UBD	1.38568	7.72413	3.85904	0.000603721	0.00285743	-0.626277
TAGLN	1.38515	8.97088	4.63009	7.44407e-05	0.000563488	1.39234
HRAS	-1.37678	8.54102	-5.37756	9.55435e-06	0.00012338	3.38964
DOCK4	-1.37476	8.19714	-4.60201	8.03986e-05	0.000600694	1.3177
GPC3	1.37346	7.49425	3.57546	0.00128001	0.00517373	-1.34371
CLDN10	1.36686	8.96411	3.44574	0.00179614	0.00677676	-1.66536
MEGF9	-1.36335	8.27898	-7.28996	5.75734e-08	4.01574e-06	8.38407
ACTA2	1.35939	10.4934	4.59244	8.25364e-05	0.000614126	1.29226
GZMK	1.35773	6.40623	5.86577	2.51896e-06	4.84683e-05	4.69123
SLC13A1	1.35761	5.95425	2.91072	0.00695352	0.0201534	-2.93583
GIPC2	1.35101	6.38882	2.96642	0.00606263	0.0180601	-2.80844
RGS5	1.3493	7.52403	7.29316	5.71004e-08	4.01348e-06	8.39212
CKS2	1.34506	8.1028	4.30924	0.000178968	0.00112075	0.543425
VTCN1	1.34414	5.69744	5.09636	2.06784e-05	0.000216633	2.63718
SERPINA3	1.3436	7.63312	1.91814	0.0652288	0.123316	-4.94588
TSPAN2	-1.34143	6.98027	-4.00091	0.000412595	0.00211525	-0.261139
ERG	-1.3411	8.34744	-4.68196	6.45685e-05	0.000508208	1.53034
MET	1.33936	6.33686	5.53737	6.16757e-06	9.09438e-05	3.8167
DENND2D	1.33626	6.81358	4.88701	3.67644e-05	0.000336014	2.07731
EHD4	-1.33503	10.2071	-6.08549	1.38908e-06	3.18766e-05	5.27292
LOX	-1.33413	6.52155	-6.37795	6.32804e-07	1.84821e-05	6.04154
WFS1	-1.33097	9.60267	-3.70312	0.000914185	0.00396571	-1.023
BCL2L2	-1.32792	9.47011	-5.6603	4.40782e-06	7.07574e-05	4.14467
MAGEL2	-1.32211	6.50403	-10.9514	1.08567e-11	2.20168e-08	16.6781
PPP1R1A	1.32205	7.13084	3.74714	0.000813449	0.00361298	-0.911519
BASP1	1.3217	7.87237	6.13016	1.23131e-06	2.9366e-05	5.39076
GGH	1.32144	8.28758	3.84792	0.000621939	0.00292667	-0.65475
RNF128	1.31916	8.03192	3.54791	0.0013759	0.00550462	-1.4124
RYR3	-1.31905	6.28697	-6.13073	1.22941e-06	2.9366e-05	5.39227
MGLL	1.31856	8.34787	5.90175	2.28447e-06	4.47688e-05	4.78671
DUSP14	-1.31749	9.22325	-5.37388	9.65127e-06	0.000124252	3.3798
IFITM3	1.31681	9.68335	4.16199	0.00026701	0.00151951	0.157528
GALC	-1.31429	9.66315	-4.97256	2.90609e-05	0.000278575	2.30597
LAMA3	-1.31294	6.79051	-4.47034	0.000115295	0.000792198	0.968518
ATP9A	-1.31263	9.77276	-5.76785	3.2877e-06	5.77089e-05	4.43102
F13A1	1.30761	7.97068	3.4878	0.00160995	0.00621582	-1.56158
PHACTR4	-1.30709	8.05376	-5.6261	4.83931e-06	7.60094e-05	4.05347
NRIP2	-1.30579	7.77695	-3.91217	0.000523688	0.0025412	-0.48998
IGFBP2	-1.30402	10.7468	-2.79253	0.00926993	0.0253942	-3.20183
NPR1	-1.29981	9.5909	-6.05419	1.51165e-06	3.32506e-05	5.19026
EGR3	-1.29804	6.56596	-2.92093	0.00678149	0.0197412	-2.91258
HEBP1	-1.29787	11.1672	-5.7601	3.35784e-06	5.82648e-05	4.4104
PLA2G4A	1.29656	5.12554	6.30148	7.76676e-07	2.12225e-05	5.84125
FBXL7	-1.29427	8.22559	-6.72542	2.51233e-07	1.06118e-05	6.94463
TSPAN1	1.29424	9.8502	3.26871	0.00283472	0.00980224	-2.09651
MFSD6	-1.29124	6.86548	-5.45247	7.78121e-06	0.000106173	3.5899
FOXD1	-1.29069	7.56227	-5.53271	6.24674e-06	9.19833e-05	3.80426
GADD45B	-1.28649	9.47283	-5.55903	5.8128e-06	8.76633e-05	3.87453
C1orf115	-1.28641	10.8145	-7.25274	6.33758e-08	4.27968e-06	8.29031
NAP1L2	-1.28253	7.64405	-5.93927	2.06335e-06	4.17473e-05	4.88619
PLTP	-1.27961	9.76374	-5.28725	1.22405e-05	0.000146976	3.14805
EFEMP1	-1.27875	9.89313	-4.5104	0.000103329	0.000727419	1.0746
C3AR1	1.27368	7.52917	3.95032	0.000472726	0.00233217	-0.391766
SOD2	1.2725	7.86349	4.24119	0.000215368	0.00129002	0.364737
CAPG	1.27172	7.01524	6.10327	1.32396e-06	3.06477e-05	5.31985
ARHGEF10	-1.26969	9.43704	-8.86362	1.16582e-09	3.74548e-07	12.1794
CCR1	1.26903	6.76978	5.22909	1.436e-05	0.000166025	2.99239
CHD7	-1.26876	7.31467	-7.50552	3.31256e-08	2.78728e-06	8.92358
PDE4DIP	-1.26585	7.08739	-6.94299	1.41788e-07	7.51617e-06	7.50372
THY1	1.26345	8.81787	5.17891	1.6482e-05	0.000182403	2.8581
FGFR4	-1.26334	7.14148	-7.15665	8.12633e-08	5.00903e-06	8.04752
HSPB8	-1.26165	10.6907	-6.69608	2.7149e-07	1.11041e-05	6.86883
ABCB1	1.26057	7.1785	3.52124	0.00147535	0.00581257	-1.4787
CA12	1.25662	9.50808	3.35243	0.00228662	0.00824863	-1.8938
G0S2	-1.2562	10.0756	-6.44446	5.29759e-07	1.67556e-05	6.21531
RARRES1	1.25598	5.49166	3.92805	0.000501852	0.00245417	-0.449131
IL10RA	1.25387	7.19992	4.51569	0.000101844	0.00071874	1.08861
FYN	-1.25365	9.69079	-6.4278	5.53858e-07	1.71696e-05	6.17182
GPR137B	1.25124	8.44691	5.24123	1.3889e-05	0.000162147	3.02489
CTDSPL	-1.25027	10.1364	-4.74658	5.40741e-05	0.000447467	1.70248
SLC44A4	1.24619	5.49365	5.17988	1.64383e-05	0.00018226	2.86068
HLA-DQB1	1.24596	9.35855	3.6553	0.0010374	0.00440117	-1.1436
CD48	1.2424	8.01854	4.43115	0.000128331	0.000860418	0.864876
IFI44L	1.24103	7.40939	4.34074	0.000164246	0.0010471	0.626342
GOLM1	1.2344	8.18872	7.59163	2.66048e-08	2.43159e-06	9.13744
UCP2	1.23368	8.0163	4.87337	3.81694e-05	0.000344989	2.04085
CD200	-1.23154	7.9338	-4.55509	9.14302e-05	0.000663359	1.19309
CFI	1.23038	9.76801	4.165	0.000264844	0.0015088	0.165375
PLVAP	1.22848	6.79938	6.23622	9.25415e-07	2.41656e-05	5.66995
SLC24A3	-1.22416	7.27442	-6.02566	1.6329e-06	3.51202e-05	5.11485
UGGT2	-1.22206	8.49371	-3.89397	0.000549851	0.00264497	-0.536719
FERMT2	-1.22184	9.29578	-8.60377	2.17101e-09	5.3528e-07	11.5763
FOLH1	1.22135	5.55997	3.42479	0.00189655	0.00708252	-1.71689
RAMP3	-1.22093	11.8242	-2.3946	0.0234931	0.0541582	-4.04897
MCPH1	-1.21996	6.07478	-8.70747	1.69215e-09	4.7211e-07	11.8182
APBB2	-1.21956	7.46731	-5.50653	6.71053e-06	9.65333e-05	3.73436
CDKN1B	-1.21791	9.98072	-6.99266	1.2452e-07	6.80497e-06	7.63061
PTPRC	1.21438	6.67808	6.37113	6.44454e-07	1.8668e-05	6.0237
EVI2A	1.21403	6.60237	4.1492	0.000276431	0.0015589	0.124124
CLCN5	1.20959	6.84653	5.0245	2.5194e-05	0.00025175	2.4449
DNAJC22	1.20909	5.6115	5.08265	2.14729e-05	0.000222537	2.60047
NFE2L3	-1.2086	7.37867	-5.4414	8.02067e-06	0.000108569	3.56033
MALL	1.20798	6.99295	6.22393	9.56505e-07	2.46736e-05	5.63765
TFEC	1.20554	5.4769	4.24845	0.00021116	0.00127055	0.383775
RPS14	1.20171	11.8519	7.80549	1.54971e-08	1.80258e-06	9.66437
UMOD	-1.2015	10.6098	-1.49679	0.145513	0.232854	-5.6095
SOX4	1.2015	7.74432	5.44649	7.90968e-06	0.000107511	3.57392
LAMB1	1.20139	6.77179	4.21223	0.000232994	0.00137157	0.288869
DNAJC15	1.20039	8.70045	6.87392	1.69928e-07	8.49802e-06	7.3268
BMP2	-1.2003	8.89909	-2.70525	0.011427	0.0301216	-3.39428
DUSP5	-1.1973	8.01398	-4.37959	0.000147733	0.0009609	0.728734
ARL4C	1.19725	6.9697	5.25617	1.33308e-05	0.000157037	3.06487
HSPA4L	1.19679	5.70113	5.36486	9.89311e-06	0.000126227	3.35566
ADAP2	1.19397	6.66542	5.75752	3.38143e-06	5.84827e-05	4.40356
FLRT3	-1.19077	10.0967	-3.86509	0.000594044	0.00282249	-0.610799
LACTB2	1.1903	6.85892	3.21998	0.00320973	0.0108513	-2.21345
GNPTAB	-1.18925	9.56647	-5.36329	9.93563e-06	0.000126591	3.35147
TGFBR2	-1.18853	10.1002	-4.27855	0.000194561	0.00118821	0.462777
CCL8	1.18752	5.54887	4.97677	2.87267e-05	0.000276968	2.31722
KAT2B	-1.18609	8.17777	-6.38507	6.2087e-07	1.82846e-05	6.06015
RAB25	1.18545	5.93728	5.43116	8.24903e-06	0.000110008	3.53294
STX2	-1.18492	8.04672	-7.02339	1.14922e-07	6.37909e-06	7.70898
HOXD1	-1.18483	9.11203	-5.28251	1.24009e-05	0.000148057	3.13536
PLBD1	-1.18377	11.0859	-3.78511	0.000735346	0.00333168	-0.815036
KIT	1.18264	6.76324	4.70749	6.02e-05	0.000483882	1.59831
CD44	1.18087	6.76676	5.09929	2.05131e-05	0.000215327	2.64499
NRN1	-1.17976	8.51796	-2.93604	0.00653417	0.019158	-2.87807
PYCARD	1.17897	7.38899	4.07861	0.000334593	0.00179522	-0.0596896
NUPR1	-1.17879	8.7435	-4.97286	2.90368e-05	0.000278575	2.30678
FBXW7	-1.17703	7.08924	-7.66842	2.18977e-08	2.16972e-06	9.32733
LSM8	1.17459	6.09635	7.35915	4.81845e-08	3.61796e-06	8.55786
ATP6V1A	1.17323	7.3639	7.79875	1.57617e-08	1.80258e-06	9.64787
VAV3	1.17227	7.65337	4.42521	0.000130434	0.000870817	0.849159
MX1	1.17155	9.3797	6.13034	1.23071e-06	2.9366e-05	5.39125
AKR1C3	1.17115	9.72391	4.18836	0.000248587	0.0014386	0.22642
TNFAIP8	1.17047	7.87114	4.61427	7.77408e-05	0.000582891	1.35028
NR4A1	-1.17038	7.7993	-5.29829	1.18752e-05	0.000143887	3.17759
RHEB	-1.16967	9.00055	-7.90613	1.20409e-08	1.61592e-06	9.91025
FXYD1	-1.16941	7.74983	-5.79512	3.05241e-06	5.47169e-05	4.50356
MMP28	-1.16716	5.83487	-7.16459	7.96084e-08	4.93572e-06	8.06761
C8orf33	-1.16707	8.73219	-3.64568	0.00106407	0.00449178	-1.1678
PTER	1.16659	5.93518	5.45877	7.64812e-06	0.000105169	3.60673
S1PR1	-1.16449	8.36061	-3.60018	0.00119954	0.00492737	-1.28193
CBR1	1.16419	7.75044	4.57875	8.56904e-05	0.000631529	1.25591
DHRS3	-1.16207	10.1053	-6.1926	1.04065e-06	2.60826e-05	5.55523
IRF8	1.16152	7.9858	4.2355	0.000218721	0.00130421	0.349834
HOMER3	1.16128	6.50768	7.43004	4.01739e-08	3.17854e-06	8.73533
LY86	1.16103	7.77425	4.93041	3.26311e-05	0.000305604	2.19327
LGMN	1.16101	9.72528	5.24205	1.38577e-05	0.000161984	3.02709
CDH6	1.15995	5.22773	4.05546	0.000356175	0.00188265	-0.119812
BCHE	1.1595	4.92413	3.21284	0.00326856	0.0110115	-2.23053
HIVEP2	-1.15947	7.93393	-4.57993	8.54153e-05	0.000630622	1.25903
ISG20	1.15869	7.36381	5.19381	1.5821e-05	0.000177309	2.89797
UQCRQ	1.15491	10.5971	5.2876	1.22291e-05	0.000146976	3.14896
PNMA1	-1.15462	10.7446	-6.62935	3.23949e-07	1.22225e-05	6.69614
CHST12	-1.15383	8.41434	-5.50501	6.73849e-06	9.66732e-05	3.7303
PAQR5	1.149	4.88966	4.49006	0.000109242	0.000761966	1.02072
SLC22A2	1.14769	7.93346	2.83273	0.00841079	0.0234538	-3.11203
CFD	1.14758	7.1557	4.99019	2.76858e-05	0.000270039	2.35313
CLMN	1.14745	6.1336	6.0161	1.6757e-06	3.5746e-05	5.08957
FN1	1.14731	7.98029	3.3303	0.00242068	0.00864399	-1.94761
TBX3	-1.14694	7.61808	-4.72433	5.74801e-05	0.000468772	1.64319
ACP5	1.1468	7.94107	3.44516	0.00179886	0.00677978	-1.66679
HNMT	1.14544	6.16867	5.45682	7.68908e-06	0.000105504	3.60152
PTPN13	-1.14537	7.79607	-6.93947	1.431e-07	7.54801e-06	7.49471
FNBP1	-1.14326	9.37913	-5.40551	8.84979e-06	0.000116264	3.46436
TSC2	-1.14066	7.42801	-6.91371	1.5309e-07	7.99539e-06	7.42877
CTNNBIP1	-1.14036	9.28621	-6.20736	1.0001e-06	2.54259e-05	5.59408
SPARC	-1.14027	11.7389	-4.03629	0.000375088	0.00196574	-0.169555
GRK5	-1.13947	7.49627	-6.00912	1.70765e-06	3.62105e-05	5.07111
AOC3	1.13943	5.45838	4.59209	8.26149e-05	0.000614224	1.29134
SIK1	-1.13882	7.30128	-4.15106	0.000275042	0.00155457	0.128978
RABGAP1L	-1.13257	8.36508	-5.24547	1.37282e-05	0.000160825	3.03624
KIAA0040	-1.12987	8.57721	-3.29173	0.00267258	0.00935449	-2.04101
ETHE1	-1.12915	9.96399	-4.97017	2.92526e-05	0.00027915	2.29957
MTMR11	1.12812	7.62817	6.52751	4.24567e-07	1.471e-05	6.43171
DZIP1	1.12764	6.32801	5.42645	8.3562e-06	0.000111018	3.52035
EAF2	1.12665	6.17757	4.39434	0.000141905	0.000930987	0.767646
CCL21	1.12662	6.29075	3.67405	0.000987253	0.00421881	-1.09636
LCP1	1.12518	8.04731	5.11857	1.94541e-05	0.000206047	2.69661
IL11RA	-1.12491	7.47341	-5.07135	2.21501e-05	0.000228421	2.57024
GALNT14	1.11992	9.18792	4.68819	6.34743e-05	0.00050258	1.54692
CYBA	1.11794	9.2687	6.674	2.87821e-07	1.13646e-05	6.81173
CLIC4	1.11714	8.64197	4.72192	5.78608e-05	0.00047043	1.63678
PAPSS1	-1.11638	10.583	-7.51661	3.22022e-08	2.73126e-06	8.95116
SMPDL3B	1.11612	5.09959	7.8882	1.25935e-08	1.61605e-06	9.86654
NPM1	1.11572	10.1483	6.16317	1.12647e-06	2.76454e-05	5.47776
PALLD	-1.11492	10.2385	-6.48817	4.71459e-07	1.5868e-05	6.32929
CTSH	1.11406	10.8174	3.44869	0.00178244	0.00673227	-1.6581
PTN	1.11395	6.70303	4.40867	0.000136461	0.000903097	0.805468
SAMSN1	1.1137	5.44193	3.72101	0.000871854	0.00381958	-0.977745
MRPL42	1.11251	8.11808	5.12212	1.92654e-05	0.000204456	2.7061
S100A12	-1.11109	6.27654	-4.79756	4.70081e-05	0.000402569	1.83847
RRM2	1.11004	5.73406	3.37099	0.00217975	0.00793689	-1.84857
SAE1	-1.10985	10.2137	-10.8007	1.49362e-11	2.20168e-08	16.3738
CA4	1.10883	6.93391	3.26904	0.00283235	0.00979725	-2.09572
SNCA	-1.10812	9.14756	-3.34544	0.00232818	0.00837293	-1.91082
ASCC2	-1.10713	7.38852	-4.7205	5.80879e-05	0.000470832	1.63298
CYP27B1	-1.10665	7.30486	-3.12997	0.00403116	0.0130579	-2.42736
SSBP2	-1.10589	8.35453	-6.59451	3.55316e-07	1.28648e-05	6.60579
JAKMIP2	-1.10477	6.6997	-4.20632	0.000236762	0.00138913	0.273401
LPIN1	-1.10475	7.92109	-6.56617	3.83097e-07	1.36081e-05	6.5322
TNNI3K	-1.10344	5.54822	-6.28824	8.0476e-07	2.15456e-05	5.80653
PECR	1.10278	6.30641	5.80788	2.94829e-06	5.31594e-05	4.53747
LST1	1.1026	7.28925	6.70482	2.65288e-07	1.09914e-05	6.89143
DLG5	-1.10164	9.13268	-5.31743	1.12678e-05	0.000139233	3.22877
PRKD1	-1.10074	8.60115	-5.54442	6.04965e-06	9.00821e-05	3.83555
HTR2B	1.10014	6.57166	3.98362	0.000432251	0.0021781	-0.305839
CPA3	1.09927	6.20957	3.31404	0.00252392	0.00892467	-1.98703
MAN2A1	1.0979	7.15605	3.54792	0.00137588	0.00550462	-1.41239
AHNAK	-1.09618	9.42038	-6.79491	2.09167e-07	9.51757e-06	7.12375
RPLP2	1.09607	10.9683	6.78494	2.14735e-07	9.64669e-06	7.09807
BEX4	-1.09591	10.7289	-5.99465	1.77583e-06	3.743e-05	5.03284
ABLIM1	1.09585	8.80242	6.18362	1.0661e-06	2.65324e-05	5.53161
KCNJ16	1.09218	9.86546	3.53039	0.00144048	0.00570702	-1.45599
TSPAN13	1.09099	9.0132	3.99445	0.000419833	0.002142	-0.277843
MYL6B	1.08924	8.25469	6.6219	3.30411e-07	1.23234e-05	6.67683
CXADR	-1.08875	8.93928	-5.35211	1.0245e-05	0.000129307	3.32157
LIPC	1.08853	6.20312	3.67814	0.000976633	0.00417894	-1.08605
PLSCR1	1.08796	9.50604	5.4824	7.16881e-06	0.000100335	3.66989
F2RL1	1.08736	6.86456	4.15522	0.000271959	0.00154243	0.139836
ANXA6	1.08718	8.7584	9.67268	1.78088e-10	1.25873e-07	13.9956
SST	-1.08677	7.10276	-1.89246	0.068695	0.128612	-4.99004
SYNE1	-1.0859	9.44516	-4.16521	0.000264691	0.00150874	0.165932
LIMK2	-1.08551	8.26589	-4.56537	8.88902e-05	0.000649941	1.22039
RHOBTB1	1.08491	7.96763	4.37803	0.000148363	0.000964159	0.724621
TMCO3	-1.08371	8.51094	-5.20509	1.53382e-05	0.00017355	2.92817
CALCOCO1	-1.08178	8.78543	-5.41799	8.55212e-06	0.000113337	3.49774
MRPL33	1.08122	9.6519	6.55346	3.96258e-07	1.39733e-05	6.49917
DAAM2	-1.08076	8.59252	-3.24642	0.00300077	0.0102792	-2.15012
PPIC	1.07935	8.94432	10.7508	1.66133e-11	2.20168e-08	16.2721
ASRGL1	1.07935	7.59829	5.55543	5.87028e-06	8.80293e-05	3.86493
CDC42EP2	-1.07919	7.78707	-5.22716	1.44361e-05	0.000166541	2.98724
FAM171A1	1.07832	8.20338	5.11219	1.97984e-05	0.000208858	2.67952
STX11	-1.07788	6.22253	-6.30914	7.60878e-07	2.09528e-05	5.86134
ZNF516	-1.07783	6.36981	-6.52764	4.2443e-07	1.471e-05	6.43203
FGL2	1.0777	9.50151	5.21474	1.4937e-05	0.000170475	2.954
PAMR1	-1.07691	9.56386	-3.23664	0.00307645	0.0104848	-2.17356
SLC6A16	-1.07655	6.91215	-5.70221	3.93157e-06	6.52309e-05	4.25633
CNTN1	-1.07526	7.04437	-5.14408	1.81374e-05	0.000195024	2.76486
GPRASP1	-1.07486	7.55801	-6.8505	1.8071e-07	8.67562e-06	7.26667
PLA2G7	1.07334	4.71393	3.44523	0.00179852	0.00677978	-1.66661
CSRNP2	-1.07273	8.12013	-5.85288	2.60875e-06	4.93892e-05	4.65701
CLDN7	1.07186	6.93193	4.52041	0.000100537	0.000712495	1.10112
TFAP2B	1.06938	5.12607	4.08324	0.000330433	0.0017756	-0.0476542
NDRG2	-1.06753	9.89566	-4.13576	0.000286675	0.00160217	0.0890809
SPINK1	1.0666	5.41391	2.63371	0.0135359	0.0346887	-3.54936
MDFIC	-1.06646	6.83734	-5.3938	9.13835e-06	0.000118991	3.43306
CDH2	1.06628	6.88137	4.32627	0.000170855	0.00108077	0.588233
MEIS2	-1.06605	9.59411	-4.54946	9.28489e-05	0.000670561	1.17818
TXNRD1	-1.06477	10.7075	-6.46913	4.96009e-07	1.60816e-05	6.27967
DCUN1D2	-1.06457	7.1412	-6.29289	7.94781e-07	2.13323e-05	5.81873
RSBN1	-1.06447	7.56702	-5.22533	1.4509e-05	0.0001672	2.98233
GLRX	1.0622	8.47435	4.78868	4.81689e-05	0.00041085	1.81477
MSLN	-1.06209	6.27273	-2.77757	0.00961007	0.0261112	-3.23505
RBM47	1.06182	8.42719	3.85633	0.000608107	0.00287372	-0.63321
SWAP70	-1.06081	8.60223	-4.39616	0.000141203	0.000927528	0.772442
FRMD1	-1.06059	7.57404	-6.45532	5.14621e-07	1.64276e-05	6.24365
CLEC16A	-1.05917	7.47986	-7.03132	1.12572e-07	6.30111e-06	7.72917
SPP1	1.05872	11.1764	2.29055	0.0296357	0.065349	-4.25666
PMEPA1	-1.05837	7.46057	-7.79724	1.58216e-08	1.80258e-06	9.64417
ELF3	1.0568	7.68249	3.21999	0.00320973	0.0108513	-2.21345
EGLN3	1.05648	5.73243	7.02109	1.15614e-07	6.38405e-06	7.70312
RGS2	-1.05642	10.1612	-4.73936	5.51567e-05	0.000453645	1.68324
FAM13B	-1.05422	9.77314	-6.75677	2.31286e-07	1.00085e-05	7.0255
ACSM3	1.05275	6.50033	3.79529	0.000715672	0.00325926	-0.7891
MAN2A2	-1.0523	8.21216	-5.95056	2.00115e-06	4.07221e-05	4.9161
DOCK2	1.0523	6.37398	3.7593	0.000787583	0.00352317	-0.880642
SLC1A1	1.05188	6.96608	2.72151	0.0109924	0.0291864	-3.35868
HPGD	-1.05156	8.90044	-2.28401	0.0300664	0.0662024	-4.2695
PIGR	1.05057	7.02705	4.56233	8.96327e-05	0.000653117	1.21233
COMP	1.04867	5.54798	3.16161	0.00372182	0.0122163	-2.35249
SLCO4A1	1.04737	7.28235	3.4679	0.0016956	0.00647576	-1.61075
SPTB	-1.04721	6.93563	-11.3516	4.71614e-12	1.66669e-08	17.4717
CD52	1.04563	6.9997	4.13708	0.000285651	0.00159814	0.0925265
FCGR2B	1.04527	5.69528	3.21007	0.00329167	0.0110648	-2.23715
EIF4ENIF1	-1.0421	8.31341	-5.88297	2.40394e-06	4.68504e-05	4.73689
RPGR	-1.04194	6.18814	-6.337	7.06132e-07	1.97612e-05	5.93435
FCGR3B	-1.0418	7.88798	-3.03589	0.0051027	0.015695	-2.6478
FNBP1L	-1.0415	9.25547	-4.76805	5.09772e-05	0.000427241	1.75975
FARP2	-1.03893	7.1796	-5.35742	1.00969e-05	0.000128047	3.33577
PPP1R15A	-1.0384	7.87668	-4.77988	4.93475e-05	0.000416878	1.7913
NGF	-1.0381	6.65537	-9.03476	7.77862e-10	3.10245e-07	12.5714
SNX10	1.03789	7.66812	4.82283	4.38555e-05	0.000382051	1.90591
SLC1A3	1.03766	6.15663	4.39648	0.000141078	0.000927284	0.773296
TAF15	-1.0374	7.78027	-7.61713	2.49366e-08	2.31952e-06	9.20059
MMP2	1.03685	7.52975	4.74646	5.4092e-05	0.000447467	1.70216
CCDC68	-1.03648	6.92859	-5.85755	2.57584e-06	4.91169e-05	4.66941
SCAPER	-1.03611	7.21298	-6.12384	1.25247e-06	2.95082e-05	5.37411
IQSEC1	-1.03469	8.31717	-4.92917	3.27425e-05	0.000306117	2.18995
NEDD9	-1.03461	8.98115	-6.48172	4.79641e-07	1.58959e-05	6.31247
EPB41L3	1.03372	6.26788	3.76379	0.000778243	0.00349172	-0.86924
ILKAP	-1.03061	8.31628	-5.50368	6.76307e-06	9.68946e-05	3.72675
DPP4	1.02854	8.13913	3.23171	0.00311537	0.0105863	-2.18539
MRPL13	1.02851	6.66689	5.05194	2.33636e-05	0.000238503	2.51832
CCL2	1.02819	7.63042	2.75046	0.0102568	0.0275507	-3.29501
DOCK1	-1.02807	8.72595	-9.50866	2.5885e-10	1.44438e-07	13.635
PTX3	1.02771	5.09474	2.84541	0.00815575	0.0228871	-3.08357
CAPN2	-1.02762	12.6591	-5.33165	1.08367e-05	0.000134532	3.26682
AMACR	1.02718	8.32449	3.36127	0.00223514	0.00809599	-1.87229
SASH1	-1.02679	8.83102	-4.83437	4.24866e-05	0.000371652	1.93672
ISG15	1.02667	8.65553	3.49757	0.00156944	0.00609272	-1.5374
MYOM1	-1.02597	6.85683	-6.75999	2.29328e-07	1.00085e-05	7.0338
LYPD1	1.0258	6.27006	3.5272	0.00145256	0.005742	-1.46392
MXRA5	1.02569	7.32417	3.00932	0.00545139	0.0165604	-2.70946
RNF38	-1.02285	9.78323	-6.75805	2.30503e-07	1.00085e-05	7.02881
USP11	-1.0224	9.73637	-6.47062	4.94041e-07	1.60669e-05	6.28355
EGR2	-1.02161	6.1225	-2.31543	0.0280472	0.0624187	-4.20757
TMEM176B	1.02002	9.95629	2.82487	0.00857259	0.0237598	-3.12964
PSME2	1.01978	9.942	7.29274	5.71623e-08	4.01348e-06	8.39106
SERPINB9	-1.01877	7.60302	-5.32733	1.09658e-05	0.000135873	3.25527
EDNRB	1.01847	7.05834	3.06859	0.00470266	0.0147159	-2.57155
ARHGAP28	-1.0174	7.1816	-3.50275	0.00154836	0.00603355	-1.52456
LGALS2	1.01738	7.35456	2.39323	0.0235658	0.0542904	-4.05175
BZW2	1.01699	8.75054	5.38438	9.37753e-06	0.00012144	3.40786
RAC2	1.01656	8.42325	4.44912	0.000122183	0.000824561	0.912371
SPIN1	1.01529	5.50248	4.37344	0.000150233	0.000974174	0.712512
DHCR7	-1.01486	8.06161	-5.73217	3.62324e-06	6.12657e-05	4.3361
BACE1	-1.01383	8.71331	-4.355	0.000157982	0.00101572	0.66391
RPS5	1.01363	12.0142	6.61476	3.36728e-07	1.24825e-05	6.65832
YIPF5	1.01282	5.55038	5.28339	1.23709e-05	0.000147865	3.13772
CD3D	1.01088	5.9368	4.86166	3.94177e-05	0.000351773	2.00957
PNMA2	-1.01044	7.67692	-5.7107	3.84168e-06	6.42422e-05	4.27892
FOLR1	1.01	10.0413	3.97241	0.000445482	0.00222468	-0.334789
SOBP	-1.00997	8.58432	-4.86478	3.90814e-05	0.000350218	2.0179
SLC16A4	1.00931	7.19897	3.55461	0.00135196	0.00542727	-1.39571
EMP2	-1.00927	8.37449	-3.8902	0.000555438	0.00266822	-0.546409
SULT1C2	1.00875	6.81663	3.05468	0.00486908	0.0150941	-2.60404
MYO5C	-1.00866	9.64697	-5.77579	3.21737e-06	5.6851e-05	4.45214
PHLDA2	1.00855	6.34705	3.39898	0.00202765	0.00748246	-1.78015
MAT2A	1.00733	6.85327	3.81328	0.000682175	0.00313771	-0.743241
SORBS2	1.00688	7.20507	6.77631	2.1967e-07	9.82675e-06	7.07586
ATP6V0A4	1.00325	6.90605	2.19032	0.0368937	0.0782764	-4.45075
CASP8AP2	-1.00287	6.91559	-5.12669	1.9025e-05	0.00020231	2.71833
SGK1	-1.00163	12.0387	-4.57896	8.56425e-05	0.000631529	1.25646
CSTA	1.0014	5.77922	4.08656	0.000327485	0.00176333	-0.0390316
RPL37	1.0013	12.2503	7.73433	1.85382e-08	1.87183e-06	9.48972
DUSP6	0.999989	7.82459	4.70038	6.13864e-05	0.000491692	1.57938
PSD3	-0.999107	6.36293	-6.12762	1.23977e-06	2.94709e-05	5.38408
RFC1	-0.997181	9.19873	-6.85352	1.79284e-07	8.67562e-06	7.27442
ARHGEF12	-0.997048	8.09065	-5.63623	4.70728e-06	7.42658e-05	4.08048
FMOD	0.996533	6.93323	5.76113	3.34842e-06	5.81967e-05	4.41314
VAMP8	0.99642	9.64153	7.79868	1.57644e-08	1.80258e-06	9.64771
FAM174B	-0.996322	7.29393	-5.53958	6.13032e-06	9.07053e-05	3.82262
ABCC4	0.995575	6.80505	4.53444	9.67487e-05	0.00069157	1.13832
SH3GL2	0.994958	6.13662	3.68045	0.000970697	0.00416484	-1.08023
STEAP1	0.994098	5.89863	3.44332	0.0018075	0.00679785	-1.67133
CLIP3	-0.990926	8.97177	-5.19527	1.57576e-05	0.000176785	2.90189
GPD1L	-0.990577	10.2707	-6.66287	2.96423e-07	1.1554e-05	6.78295
MYLIP	-0.990198	9.42334	-4.71782	5.85164e-05	0.00047255	1.62584
LAP3	0.989324	10.0812	6.7285	2.49204e-07	1.05682e-05	6.95256
NME1	0.98911	9.61744	4.86692	3.88517e-05	0.000348777	2.02363
LRRC19	0.988622	6.16618	2.55601	0.0162335	0.040259	-3.71496
STEAP3	-0.987977	7.96944	-3.11021	0.0042366	0.0135766	-2.47392
ZNF235	-0.987641	6.75825	-7.22823	6.75185e-08	4.41871e-06	8.22848
BTN2A1	-0.98658	9.24446	-4.62999	7.44621e-05	0.000563488	1.39206
RPS27L	0.986369	10.5459	9.11613	6.4261e-10	2.83873e-07	12.7563
HOOK2	0.985911	7.06887	5.3146	1.13556e-05	0.000139876	3.22121
MMP7	0.985682	9.7944	1.92125	0.0648193	0.122654	-4.9405
SLCO2A1	-0.984641	9.73951	-2.73948	0.0105302	0.0280999	-3.31921
ZNF189	-0.984526	8.76196	-5.72539	3.69081e-06	6.19145e-05	4.31805
ARAP2	-0.984454	7.30342	-3.9039	0.00053542	0.00258882	-0.511223
TXN	0.983587	9.15748	3.64599	0.0010632	0.00449084	-1.16701
CISD1	0.98239	8.74276	4.6401	7.24267e-05	0.000553618	1.41894
BANK1	-0.982212	6.46447	-5.30079	1.17941e-05	0.000143396	3.18426
EIF2AK3	-0.981008	8.05253	-5.98959	1.80036e-06	3.78719e-05	5.01943
NFIB	0.980715	6.84875	5.02758	2.49821e-05	0.00025034	2.45312
RIC3	-0.980366	6.16993	-6.90131	1.58147e-07	8.14289e-06	7.39701
FKBP11	0.97989	7.94489	4.33603	0.000166367	0.00105872	0.613944
BTG3	-0.97798	9.69546	-5.82332	2.82699e-06	5.15865e-05	4.57851
PFDN5	0.977239	11.1308	5.16145	1.7292e-05	0.00018939	2.81136
LRP2	0.977064	7.5648	2.7167	0.0111194	0.0294425	-3.36923
CTSC	0.975034	10.3041	3.93591	0.000491376	0.00241184	-0.428894
COBLL1	0.97457	6.21012	4.85183	4.04968e-05	0.000358088	1.98333
CHST2	-0.974066	8.95128	-2.96065	0.00614956	0.0182415	-2.82168
MYLK	-0.970318	10.2947	-3.44436	0.00180262	0.00678775	-1.66876
ALDH1A3	0.969908	5.43432	4.73738	5.54571e-05	0.00045402	1.67796
HSPA1L	-0.969068	6.72807	-7.79805	1.57895e-08	1.80258e-06	9.64615
WWC3	-0.968442	8.97077	-5.30816	1.15579e-05	0.000141387	3.20399
IGSF6	0.967919	4.95189	3.83066	0.000651267	0.0030282	-0.698866
CALML4	0.967748	6.56748	3.45822	0.00173882	0.00660394	-1.63461
CXCL6	0.967533	5.78599	2.54162	0.0167848	0.0412309	-3.74531
LYVE1	0.965803	5.35479	5.16597	1.70787e-05	0.000187441	2.82345
CYBB	0.9643	6.46599	4.18192	0.000252965	0.0014552	0.209595
OAS1	0.963979	8.85512	2.87059	0.00767067	0.0217794	-3.02682
FAM149A	0.961416	6.44344	4.48725	0.000110085	0.000765325	1.01328
DNAJC12	0.961086	7.98728	3.10015	0.00434505	0.0138213	-2.49758
DNAJB2	-0.96002	9.24279	-5.38423	9.38121e-06	0.00012144	3.40748
FAM98A	-0.958831	10.6875	-4.56928	8.79436e-05	0.000644798	1.23076
MED27	-0.958738	9.0344	-6.06482	1.46885e-06	3.27284e-05	5.21834
IDH1	0.958431	10.2657	4.66548	6.75556e-05	0.000525091	1.48647
VPS13D	-0.956838	8.11608	-9.81448	1.29254e-10	1.24577e-07	14.3044
DBI	0.956686	11.2334	6.28411	8.13722e-07	2.16761e-05	5.7957
ITGA3	-0.956093	9.69236	-3.06203	0.00478046	0.0148935	-2.58688
KIAA0232	-0.956086	10.306	-7.10261	9.35018e-08	5.56632e-06	7.91049
INF2	-0.953838	7.74067	-5.73131	3.63178e-06	6.13123e-05	4.3338
SIAH1	-0.952887	8.21448	-6.01096	1.69916e-06	3.61737e-05	5.07597
COL5A2	0.952248	5.96596	3.72997	0.00085139	0.0037392	-0.955064
PID1	0.950573	5.45415	5.56417	5.73164e-06	8.69339e-05	3.88826
M6PR	0.95056	7.40238	6.21046	9.91811e-07	2.5399e-05	5.60222
PCCA	0.949811	9.42495	4.36708	0.000152865	0.000988214	0.695731
TNFRSF11B	0.948934	7.33892	3.91287	0.000522707	0.00253975	-0.488182
PDK4	-0.947544	7.16222	-4.04457	0.000366803	0.00192995	-0.148081
RHOBTB2	-0.947021	7.91181	-6.16783	1.11241e-06	2.74274e-05	5.49004
PTPN7	-0.94671	8.09979	-3.93966	0.000486459	0.00239213	-0.419245
C1orf216	-0.946649	8.51493	-5.78525	3.13552e-06	5.57765e-05	4.47732
ELMO2	-0.946506	8.37641	-4.72066	5.80618e-05	0.000470832	1.63341
CAMLG	0.946064	8.87742	8.39929	3.56347e-09	7.80976e-07	11.095
SETBP1	0.945469	5.82606	5.18185	1.63494e-05	0.000181694	2.86597
CTSB	0.943978	10.0818	5.17723	1.65581e-05	0.000183054	2.85361
SLC31A2	-0.943425	9.49233	-4.57864	8.57168e-05	0.000631529	1.25562
SAV1	-0.943222	8.18746	-5.39345	9.1471e-06	0.000118991	3.43213
IRAK1	0.942844	9.26467	6.50382	4.52211e-07	1.54656e-05	6.37005
POLR1D	0.942714	8.76361	5.36162	9.98131e-06	0.000126885	3.347
FZD7	-0.941769	6.93086	-5.74952	3.456e-06	5.9385e-05	4.38225
BAMBI	-0.941575	10.6491	-2.79688	0.00917312	0.0251691	-3.19214
CHUK	-0.941251	7.30516	-4.10123	0.000314751	0.00171656	-0.000866139
ZDHHC13	-0.941096	7.66842	-6.04744	1.53949e-06	3.35837e-05	5.17243
CKB	-0.939538	9.60517	-6.24757	8.97616e-07	2.36696e-05	5.69977
GZMA	0.939126	6.53024	4.36149	0.000155211	0.00100033	0.681009
PSEN2	-0.938365	7.28631	-4.75882	5.22867e-05	0.000436148	1.73512
SNED1	-0.936263	7.43962	-4.69551	6.22114e-05	0.000496287	1.56642
COLEC12	0.936092	6.7832	2.61376	0.0141856	0.0360834	-3.59216
NMI	0.934617	8.50747	4.35009	0.000160111	0.00102816	0.650976
PRMT2	-0.934574	9.78125	-6.26922	8.46907e-07	2.25035e-05	5.75662
ALDOC	-0.931747	8.00461	-7.40678	4.26405e-08	3.32408e-06	8.67718
MAN2B1	0.92954	8.08751	5.43804	8.09503e-06	0.000108913	3.55132
TLR2	0.929391	7.46642	4.11799	0.000300805	0.00166187	0.0427555
CHST15	0.928596	8.62928	3.59489	0.00121633	0.0049725	-1.29516
LHFPL2	0.927634	7.31335	4.41161	0.000135368	0.000897546	0.813244
GPR18	0.927087	4.8091	5.3629	9.94627e-06	0.000126591	3.35043
CCL4	0.927063	8.21261	3.14745	0.00385731	0.0125832	-2.38603
KLC1	-0.926299	7.99475	-4.12565	0.000294629	0.00163371	0.0627269
ANKS1A	-0.925946	9.2828	-5.46289	7.56231e-06	0.000104531	3.61774
TRAF5	-0.924472	8.22327	-4.21169	0.000233333	0.00137254	0.28747
ANXA2	-0.924413	13.6166	-5.90549	2.26137e-06	4.44805e-05	4.79664
SLC22A18	0.92355	8.7488	3.67159	0.000993707	0.0042429	-1.10258
SMAD6	-0.923469	6.94913	-7.15402	8.18195e-08	5.01416e-06	8.04086
PLEK2	-0.922479	8.39437	-7.95985	1.05293e-08	1.46417e-06	10.0409
S100A14	0.922216	5.73157	3.93481	0.000492831	0.00241786	-0.43173
FANCL	-0.922065	7.95404	-5.44048	8.04109e-06	0.000108569	3.55785
SERINC1	-0.921151	11.3265	-5.31447	1.13595e-05	0.000139876	3.22087
PANK4	-0.92082	8.01182	-4.64037	7.23724e-05	0.000553602	1.41967
DDAH1	0.920794	10.1744	3.10073	0.00433871	0.0138094	-2.49621
UCHL3	0.920768	8.16886	7.76226	1.72778e-08	1.81594e-06	9.55836
AHI1	-0.918572	7.1866	-8.46445	3.04114e-09	6.86004e-07	11.249
ALOX5AP	0.91634	6.46086	3.87644	0.000576271	0.00275457	-0.581697
NTHL1	-0.915795	6.95452	-5.75241	3.42885e-06	5.90141e-05	4.38996
CNOT7	0.914995	7.61416	4.86717	3.88256e-05	0.000348777	2.02428
NOL3	-0.913929	7.84937	-5.30414	1.16862e-05	0.000142574	3.19323
ANXA4	0.913577	10.5598	5.91176	2.22326e-06	4.38165e-05	4.81324
TP53BP2	-0.913561	8.61634	-6.05418	1.51168e-06	3.32506e-05	5.19025
MANSC1	-0.912961	7.67349	-3.48701	0.00161327	0.00622413	-1.56354
TAC1	0.91275	4.60459	3.08032	0.00456665	0.0143964	-2.54411
KBTBD2	-0.912697	9.30268	-5.54828	5.98625e-06	8.96415e-05	3.84583
UPF2	-0.91134	8.55984	-10.7739	1.58148e-11	2.20168e-08	16.3192
FAS	0.910668	6.54178	6.4303	5.50165e-07	1.71051e-05	6.17836
SERPIND1	-0.909663	5.39521	-4.86237	3.93412e-05	0.000351386	2.01146
CLTB	-0.909427	9.31906	-6.62092	3.31273e-07	1.23234e-05	6.67428
ITGB6	0.908665	4.70994	3.75968	0.00078679	0.00352131	-0.87968
PRKAA2	0.907636	4.50859	5.454	7.74857e-06	0.000105864	3.594
GALNT7	0.907552	6.63356	3.08474	0.00451637	0.0142762	-2.53376
KRT7	0.907233	5.81764	3.01256	0.00540768	0.0164511	-2.70196
HERC5	0.906421	6.96564	6.90015	1.5863e-07	8.14289e-06	7.39403
ZNF280D	-0.906358	6.14245	-6.3379	7.04415e-07	1.97612e-05	5.93673
BMP7	-0.906122	6.54141	-7.43844	3.93199e-08	3.13436e-06	8.7563
CLIP1	-0.904445	7.50046	-7.97141	1.023e-08	1.44612e-06	10.069
SAT1	0.902852	10.2712	6.13848	1.20398e-06	2.90104e-05	5.41271
CTBS	0.902806	7.13979	7.34697	4.97169e-08	3.65993e-06	8.5273
C4orf19	0.90258	5.39246	4.22594	0.000224477	0.00133253	0.324782
HSPA4	0.902277	6.55679	6.37506	6.37721e-07	1.85745e-05	6.03397
EIF2AK2	0.901492	6.53902	7.04904	1.07489e-07	6.09411e-06	7.7743
EML1	-0.901382	6.76835	-4.51007	0.000103421	0.000727586	1.07373
EIF4A1	0.901317	11.0504	5.19261	1.58734e-05	0.000177709	2.89475
GFOD1	-0.900673	8.27506	-3.39428	0.00205249	0.00756361	-1.79168
PTPRK	0.899342	9.49629	5.59763	5.23066e-06	8.06039e-05	3.97755
ID3	-0.89838	9.7907	-2.98754	0.00575398	0.0173112	-2.7598
EIF1AY	-0.898066	6.09325	-2.10771	0.0440338	0.0903341	-4.60609
PLAC8	0.897931	6.29101	3.96293	0.000456982	0.00227248	-0.359256
CRYZ	0.896711	10.5876	4.63834	7.27773e-05	0.000555497	1.41425
NT5E	0.896551	8.91558	4.18538	0.000250604	0.00144633	0.218632
DRAM1	0.896073	8.85519	5.2283	1.4391e-05	0.000166202	2.99029
DOK5	0.895332	7.41431	5.13413	1.86398e-05	0.000199615	2.73825
ODC1	-0.894968	11.6058	-6.47804	4.84363e-07	1.59413e-05	6.30289
RSL1D1	0.894839	6.93855	4.9719	2.91136e-05	0.000278725	2.30421
SH3YL1	0.894617	9.54421	3.22754	0.00314865	0.0106857	-2.19538
OLAH	-0.894589	5.00832	-5.97637	1.86597e-06	3.89146e-05	4.98445
CHST1	-0.894368	6.44225	-3.97848	0.000438271	0.00219978	-0.319119
ELOVL4	-0.89415	5.59709	-4.65516	6.94948e-05	0.000535454	1.45901
PLA2G4C	-0.89354	9.15617	-3.02285	0.00527108	0.0161281	-2.6781
SATB2	0.893331	5.77026	2.87935	0.00750842	0.0213932	-3.00702
AOAH	0.892129	6.07092	4.98215	2.83051e-05	0.000273805	2.33161
CLDN3	0.891266	6.22106	3.68335	0.000963272	0.00413969	-1.07291
SHROOM2	-0.889452	8.93058	-4.56851	8.81301e-05	0.000645719	1.22871
PAICS	0.889132	8.51191	5.83624	2.72945e-06	5.08753e-05	4.61282
TIPARP	-0.888658	9.79852	-4.0849	0.000328962	0.00177038	-0.0433603
GNS	0.886765	8.99183	8.14296	6.68358e-09	1.14772e-06	10.4834
ENTPD5	0.886461	5.63466	3.52135	0.00147495	0.00581257	-1.47845
PISD	-0.884575	8.31709	-5.23622	1.40816e-05	0.000163698	3.01147
AP2S1	0.883631	8.98044	5.53935	6.13428e-06	9.07053e-05	3.82199
WBP11	-0.881843	8.11578	-5.95957	1.9529e-06	4.01676e-05	4.93995
C2	0.880842	7.56891	4.72343	5.76229e-05	0.000469313	1.64078
AKR1B10	0.879477	5.63675	2.92998	0.00663226	0.0193973	-2.89192
BTBD1	-0.879375	11.0895	-4.83609	4.2287e-05	0.000370212	1.94129
GALE	0.878789	7.25988	4.65279	6.99482e-05	0.000537774	1.45271
PTPN14	-0.878697	5.65244	-5.22223	1.46331e-05	0.000168083	2.97403
PLEKHO1	-0.878545	7.09914	-6.49684	4.60695e-07	1.56548e-05	6.35187
IP6K2	-0.875945	9.29327	-5.87624	2.44834e-06	4.74538e-05	4.71901
RPL36	0.875278	10.2657	5.63373	4.73947e-06	7.46626e-05	4.07383
TBC1D4	0.875079	6.9884	4.81481	4.48328e-05	0.000389285	1.88449
ELF2	-0.873656	8.04859	-6.05817	1.49549e-06	3.32393e-05	5.20077
IDH2	0.873629	9.36736	4.56025	9.01465e-05	0.000656168	1.20679
RPS19	0.873079	12.9951	8.91308	1.03676e-09	3.54572e-07	12.2931
PIR	-0.872247	7.14201	-4.23577	0.00021856	0.00130398	0.350544
KRT18	0.871469	10.235	2.66822	0.0124771	0.0323903	-3.47487
IMPACT	-0.871248	6.57074	-7.21496	6.98751e-08	4.48007e-06	8.19498
PRSS23	0.870936	10.1056	3.18564	0.00350223	0.0116315	-2.29541
ITGB8	-0.870125	6.19857	-4.62265	7.59767e-05	0.000572498	1.37254
SLC16A1	0.869497	5.77467	3.86127	0.000600135	0.00284554	-0.62057
ANKRD28	-0.868269	9.19696	-6.2937	7.93055e-07	2.13323e-05	5.82085
ENOX2	-0.868173	6.47832	-6.60733	3.43435e-07	1.25989e-05	6.63904
SAR1B	0.868045	8.24518	8.67359	1.83541e-09	4.91922e-07	11.7393
KCNK1	0.868038	6.26305	4.9062	3.48759e-05	0.000321805	2.12858
RPS24	0.867989	12.6838	6.80677	2.02733e-07	9.46861e-06	7.15428
PEA15	-0.867395	9.75453	-4.29015	0.000188516	0.001162	0.493245
ILK	-0.8671	10.9335	-8.24416	5.20872e-09	9.82876e-07	10.726
TNFRSF12A	0.866493	9.26241	2.26779	0.03116	0.0680029	-4.30126
LTBP3	-0.866288	8.3511	-3.41526	0.00194396	0.00721634	-1.74026
PAQR3	-0.866119	6.94806	-3.65761	0.00103107	0.00437959	-1.13777
SLTM	-0.865634	8.92282	-5.41554	8.60981e-06	0.000113805	3.49118
MYH9	-0.865516	9.87958	-6.08318	1.39774e-06	3.19553e-05	5.26684
ACSL5	-0.865183	7.91527	-7.08984	9.66602e-08	5.62984e-06	7.87804
SERF2	0.863891	9.31239	3.80534	0.000696763	0.00318821	-0.763486
OTUD3	-0.863025	6.66617	-4.85906	3.97007e-05	0.000353703	2.00262
PRX	-0.862645	8.12633	-6.5418	4.08737e-07	1.42547e-05	6.46886
ENPEP	-0.862583	10.6922	-4.00537	0.000407677	0.0020951	-0.249619
EVI2B	0.862467	6.2818	3.15459	0.00378845	0.0123966	-2.36914
GMPR	0.861276	7.08514	8.58133	2.29172e-09	5.522e-07	11.5238
WWC1	0.860828	7.8481	3.99152	0.00042316	0.00214981	-0.285425
VIPR1	-0.860606	7.54702	-5.28724	1.22411e-05	0.000146976	3.148
SCNN1A	0.859872	8.21003	2.49886	0.0185262	0.0444881	-3.8348
ARC	-0.859658	5.50354	-3.23272	0.00310737	0.0105658	-2.18297
HRG	0.85952	6.95837	2.60781	0.0143852	0.0364948	-3.60491
RAB32	0.858624	8.3504	6.33684	7.06422e-07	1.97612e-05	5.93395
MYCT1	-0.858192	6.11163	-4.8645	3.91113e-05	0.000350218	2.01716
PER1	-0.85782	8.48854	-4.9915	2.75865e-05	0.000269559	2.35663
ACACA	-0.856941	8.7583	-5.1328	1.87082e-05	0.000199801	2.73468
CTNNA1	-0.856687	11.226	-6.33723	7.05691e-07	1.97612e-05	5.93496
CTSS	0.856588	6.5902	4.85664	3.99656e-05	0.00035487	1.99616
SULT1A1	-0.856079	10.425	-3.45441	0.00175615	0.00665799	-1.64401
FPR3	0.855496	6.01427	6.06468	1.46941e-06	3.27284e-05	5.21796
TLR1	0.854367	5.28169	3.46481	0.00170926	0.00651854	-1.61836
ADCYAP1	-0.8543	6.86129	-3.08119	0.00455672	0.0143738	-2.54208
ARHGAP15	0.853716	6.8894	3.77172	0.000762009	0.00343487	-0.849089
RPL26L1	0.853449	9.42387	8.0741	7.92524e-09	1.25408e-06	10.3176
GSTA4	-0.852602	10.4266	-5.43723	8.11284e-06	0.000109014	3.54918
HSD17B11	0.852258	9.43931	6.12608	1.24493e-06	2.95082e-05	5.38002
ZNF211	-0.851621	7.93202	-5.49057	7.01033e-06	9.92304e-05	3.6917
SLCO4C1	0.851016	5.56435	2.50014	0.0184719	0.0443877	-3.83214
BEND5	0.848783	6.34229	4.66993	6.67347e-05	0.000520619	1.49833
TFCP2L1	0.848086	7.2133	5.05624	2.30895e-05	0.000236516	2.5298
FKBP5	-0.847932	7.48012	-3.21835	0.00322309	0.0108895	-2.21736
RPS6KA2	-0.847601	8.19711	-5.00689	2.64438e-05	0.000262261	2.39779
RAI14	-0.847124	10.2588	-4.95797	3.02499e-05	0.000287116	2.26696
BSPRY	0.846748	5.8224	4.10816	0.000308909	0.00169166	0.0171643
CLDN8	0.846565	6.81692	1.81018	0.0808927	0.146119	-5.1284
IVNS1ABP	0.845727	8.71747	4.75489	5.28542e-05	0.000439154	1.72463
NPM3	0.845626	6.51749	4.79534	4.72964e-05	0.000404384	1.83253
PLEKHA1	0.84529	7.31305	3.44971	0.00177771	0.00671918	-1.65558
AUTS2	0.845168	6.30666	4.00217	0.000411198	0.0021091	-0.25788
NXN	-0.844478	10.5191	-3.14249	0.00390595	0.0127183	-2.39778
LSM4	0.844425	8.18992	5.86386	2.53201e-06	4.85431e-05	4.68618
TUSC3	-0.843725	10.093	-4.02054	0.000391352	0.00203189	-0.210351
HSPB2	-0.843644	8.22582	-3.9967	0.000417308	0.00213433	-0.272048
ENPP4	-0.843444	8.73074	-4.1914	0.000246543	0.00143068	0.234378
ARMCX1	-0.843339	9.69061	-4.70952	5.98657e-05	0.00048156	1.60372
KLF2	-0.843251	9.59183	-2.46071	0.020219	0.0477526	-3.91384
KYNU	0.842351	6.30966	6.58641	3.63038e-07	1.3071e-05	6.58477
ZNHIT1	0.841988	9.02711	5.48529	7.11223e-06	9.98726e-05	3.67762
ATP1B1	0.841907	11.2686	4.17213	0.000259777	0.00148632	0.183988
TMPRSS4	0.841785	6.57529	4.12299	0.000296763	0.00164297	0.0557792
DMD	-0.841501	6.38331	-4.19917	0.000241398	0.00140904	0.254708
RPS21	0.841384	11.3742	7.14264	8.42715e-08	5.13475e-06	8.01202
EPAS1	-0.840906	10.8415	-5.5844	5.42329e-06	8.30892e-05	3.94224
SLC48A1	-0.84066	9.73291	-3.6042	0.0011869	0.00488492	-1.27185
COTL1	0.840205	9.35669	3.70657	0.000905851	0.00394408	-1.01426
CAPZA1	0.838673	10.1121	7.387	4.48595e-08	3.44638e-06	8.62766
GAB2	-0.838519	8.87304	-6.15277	1.1585e-06	2.83006e-05	5.45035
EIF3I	0.838377	9.17052	7.80531	1.55037e-08	1.80258e-06	9.66395
BAX	0.837955	5.96246	5.76276	3.33351e-06	5.81967e-05	4.4175
NAGK	0.837808	9.47157	7.21346	7.01463e-08	4.48007e-06	8.19119
ITGAV	-0.837777	11.6858	-3.835	0.00064377	0.00300468	-0.687782
TNFRSF8	-0.837628	6.29478	-6.73601	2.44307e-07	1.04022e-05	6.97196
PVALB	0.83716	4.98286	2.06962	0.0477218	0.0966314	-4.67626
ACSS3	0.836163	6.59515	3.90389	0.000535436	0.00258882	-0.511251
HPGDS	0.835849	4.94152	3.63156	0.00110441	0.00461894	-1.20325
PPIF	0.835614	7.39741	4.50608	0.000104557	0.000733627	1.06316
FABP3	0.835081	6.54681	2.43812	0.0212874	0.0498099	-3.96028
CSRP2	0.834489	8.46095	4.28363	0.000191887	0.00117799	0.476134
CD81	-0.834249	12.7943	-3.5272	0.00145256	0.005742	-1.46392
MTHFD2L	-0.833684	5.99479	-6.54902	4.00956e-07	1.40759e-05	6.48765
CCL14	0.832163	7.44473	2.90058	0.00712845	0.0205593	-2.95888
CDH16	0.830539	8.55689	1.94821	0.061363	0.117601	-4.89357
KCTD2	-0.829788	8.46958	-6.88319	1.65846e-07	8.37287e-06	7.35056
SGCE	-0.829662	10.8219	-3.46194	0.00172209	0.0065557	-1.62545
COL4A2	0.829593	8.99567	3.76841	0.000768738	0.00346079	-0.857494
LTB	0.828836	6.87531	2.99551	0.00564142	0.0170395	-2.7414
BAIAP2	-0.828816	6.84021	-6.35888	6.65932e-07	1.90817e-05	5.99165
S100A11	0.828663	9.62183	5.86831	2.5016e-06	4.82218e-05	4.69798
SRGN	0.828285	9.74125	4.67065	6.66041e-05	0.000519983	1.50023
F11R	0.828167	8.01115	5.89435	2.33079e-06	4.55924e-05	4.76709
VWF	0.82808	6.59759	3.65587	0.00103583	0.00439626	-1.14216
HERC6	0.827703	7.51459	5.15139	1.77766e-05	0.000192314	2.78444
MYO1C	-0.827397	9.89272	-5.7341	3.60428e-06	6.10425e-05	4.34122
GTF2H5	0.825563	8.63619	5.03583	2.4422e-05	0.000246358	2.47519
RHOF	0.824735	6.61963	5.66079	4.40197e-06	7.07574e-05	4.14596
RAMP1	-0.824727	8.19269	-2.93362	0.00657316	0.0192438	-2.8836
GTF2A2	-0.824567	10.3105	-5.48563	7.10578e-06	9.98726e-05	3.6785
PPL	0.82443	6.66733	4.37676	0.000148877	0.000965972	0.721276
DCTD	-0.823562	9.82256	-5.48555	7.10717e-06	9.98726e-05	3.67831
CD68	0.823292	4.97635	5.52817	6.32465e-06	9.26159e-05	3.79216
DNAJB6	-0.823231	8.63176	-4.22267	0.000226481	0.00134143	0.316209
AP1S1	0.823179	5.90913	8.7852	1.40513e-09	4.1381e-07	11.9984
MAP4K3	-0.822694	6.85355	-3.96404	0.000455619	0.00226676	-0.356389
IFI6	0.822512	9.52783	2.57098	0.0156777	0.0391647	-3.68329
FCHSD2	-0.822378	8.7269	-3.44384	0.00180506	0.00679108	-1.67005
STAC	-0.822291	8.33464	-5.45619	7.70232e-06	0.000105504	3.59984
COLEC11	0.821781	7.94275	2.6656	0.0125545	0.0325513	-3.48053
INTS12	-0.821602	9.05884	-4.64719	7.1032e-05	0.000545316	1.4378
ANPEP	0.821405	7.81733	1.84154	0.0760409	0.139238	-5.07624
MRPS33	0.820948	8.52566	5.15497	1.76024e-05	0.000191045	2.79403
FUT6	0.82093	6.10791	3.34147	0.0023521	0.00844462	-1.92047
TRAPPC2L	0.820891	7.88989	4.12025	0.000298965	0.0016543	0.0486604
SMURF2	0.820663	7.35197	4.73841	5.52997e-05	0.000453645	1.68072
HLA-DMB	0.820204	10.1451	5.07102	2.21699e-05	0.000228421	2.56937
ZNF451	-0.819145	8.52523	-5.32102	1.11573e-05	0.000138027	3.23839
NDRG1	-0.819095	12.2188	-5.76562	3.3077e-06	5.79641e-05	4.4251
EPB41L4B	0.818207	6.06755	4.18955	0.000247783	0.0014363	0.229544
ATP6V1B2	0.81765	9.79671	6.41863	5.67589e-07	1.7493e-05	6.14787
RBM10	-0.817593	8.66392	-4.34151	0.0001639	0.00104553	0.628378
NEK11	-0.816791	7.63601	-7.63331	2.3934e-08	2.29332e-06	9.24062
HYAL1	0.815638	8.64583	3.20466	0.00333723	0.0111895	-2.25007
NPY1R	0.815418	9.20015	2.87875	0.0075193	0.0214185	-3.00836
KRT19	0.815067	8.96764	2.15713	0.0396276	0.0826868	-4.51368
WDR47	-0.815017	8.59279	-3.34046	0.00235819	0.00846363	-1.92291
FMO2	0.814515	6.18137	4.68024	6.48735e-05	0.000510229	1.52577
PROS1	0.814338	8.53848	5.44297	7.98633e-06	0.000108414	3.56451
MAN2B2	-0.812909	8.46533	-6.1862	1.05872e-06	2.64107e-05	5.5384
CRIP1	0.811336	7.8676	4.14565	0.0002791	0.00157144	0.114872
APPBP2	-0.811297	8.39068	-9.01269	8.19359e-10	3.10245e-07	12.5211
ITGB5	-0.810988	11.7414	-3.30116	0.00260872	0.00917031	-2.0182
TSPAN7	-0.810494	10.3247	-3.202	0.00335983	0.0112511	-2.25641
LYRM2	0.809824	5.08431	3.53002	0.00144186	0.00571034	-1.4569
PSAT1	0.809717	8.17217	3.00049	0.00557226	0.0168599	-2.7299
KMO	0.809223	7.55673	2.84406	0.00818255	0.0229501	-3.0866
ARPC1B	0.809028	10.0706	4.65522	6.94846e-05	0.000535454	1.45916
PTPRG	-0.808616	7.56914	-4.53886	9.55833e-05	0.000686103	1.15006
FOXE3	-0.808537	5.75622	-5.92565	2.14102e-06	4.27477e-05	4.85008
ARHGEF16	-0.808388	7.69929	-6.49501	4.6295e-07	1.56811e-05	6.3471
KCNJ15	0.807886	8.31204	2.01794	0.0531627	0.105293	-4.76997
NANS	0.806475	7.71857	4.91091	3.44271e-05	0.000318774	2.14117
SNRPF	0.806273	7.56156	5.8568	2.58107e-06	4.91283e-05	4.66743
IQCG	-0.805916	7.12045	-4.85512	4.01321e-05	0.000356051	1.99212
GYG2	-0.805717	5.92449	-8.33686	4.15001e-09	8.46124e-07	10.9469
ANP32A	0.805229	5.44075	6.22749	9.47391e-07	2.46182e-05	5.64701
SSBP1	0.805206	8.93878	5.34015	1.05867e-05	0.000132203	3.28958
ANXA3	0.804884	6.96194	3.35583	0.00226671	0.00818796	-1.88554
PCOLCE	0.80279	6.99901	3.87688	0.000575593	0.00275257	-0.580569
NOP10	0.80249	10.1674	7.30105	5.59527e-08	3.98128e-06	8.41195
VNN2	-0.802088	7.01264	-4.15693	0.000270699	0.0015372	0.144307
DEGS1	0.801584	8.00266	6.10401	1.32133e-06	3.06477e-05	5.3218
DPYSL2	-0.801118	11.1656	-5.84025	2.6998e-06	5.0524e-05	4.62349
CBX5	0.800266	6.25327	4.50247	0.000105595	0.000738466	1.0536
PCCB	0.798606	8.38786	3.46138	0.00172459	0.00656048	-1.62682
TESC	0.797844	6.05313	3.66816	0.00100275	0.00427468	-1.11121
TSPAN4	-0.79776	9.17772	-4.51323	0.000102532	0.000722285	1.0821
TRPS1	0.796762	6.3837	3.78959	0.000726619	0.00329778	-0.803618
ANK3	0.796361	7.67151	5.67216	4.26745e-06	6.93918e-05	4.17627
VPS33B	-0.795668	8.17661	-3.19019	0.00346201	0.0115386	-2.28456
SLC15A2	0.795274	5.1518	5.94305	2.04232e-06	4.14801e-05	4.8962
ATP10D	-0.794889	9.55916	-4.4663	0.000116578	0.000798942	0.957809
CIB1	0.7947	9.21916	7.45847	3.73551e-08	3.0232e-06	8.80633
CDH11	0.794451	7.02678	2.93762	0.00650873	0.0190992	-2.87445
RPS6KA1	0.79444	7.04251	4.67289	6.61951e-05	0.00051739	1.5062
AHCYL1	0.794433	8.73752	4.6827	6.44384e-05	0.00050756	1.5323
UGT2A3	0.794352	6.25836	2.37952	0.0243045	0.0556175	-4.07944
SLIT2	0.794199	6.74446	3.63822	0.00108521	0.004553	-1.18654
BDKRB2	0.793825	6.06408	3.96525	0.000454146	0.0022605	-0.353281
NEU1	0.793324	8.96835	7.51873	3.20287e-08	2.73126e-06	8.95643
ZNF304	-0.792335	6.52607	-4.94404	3.14304e-05	0.0002962	2.22973
RNASEH2A	0.792152	7.44073	8.028	8.88617e-09	1.32692e-06	10.2061
DDX50	-0.792093	10.1692	-4.47336	0.000114348	0.000786948	0.976506
CCL5	0.791344	5.91977	3.82986	0.000652655	0.0030282	-0.700904
HOXD10	0.791044	5.52412	4.56427	8.91577e-05	0.000650998	1.21748
PPP2R5E	0.79028	7.49566	4.96372	2.97755e-05	0.000283375	2.28234
EMX2	0.790133	7.38834	2.30487	0.0287114	0.0636417	-4.22844
THG1L	0.790076	6.49871	5.26166	1.31315e-05	0.000155206	3.07956
TIMM9	0.788577	8.00121	5.03048	2.47836e-05	0.000248822	2.46089
PPARGC1A	0.787746	6.64659	3.27511	0.00278874	0.00966531	-2.0811
RAPGEF4	-0.787535	6.27559	-3.37079	0.0021809	0.00793689	-1.84907
FYCO1	-0.787279	8.06727	-5.89013	2.3577e-06	4.60337e-05	4.75587
SNTB2	0.787256	7.21294	6.63111	3.22443e-07	1.22091e-05	6.7007
CD34	-0.786864	8.96966	-2.55936	0.0161076	0.0400311	-3.70789
EIF4EBP1	0.786701	7.1443	5.11613	1.95852e-05	0.000207021	2.69007
HSD11B2	0.786563	7.51785	1.52034	0.139515	0.225272	-5.57599
CAT	0.786281	9.93935	3.69591	0.000931802	0.00402465	-1.04122
NFE2L1	-0.786214	11.2367	-5.24089	1.39022e-05	0.000162147	3.02396
RBM14	-0.78555	7.36507	-8.04189	8.58482e-09	1.32212e-06	10.2397
FAM168B	-0.785485	10.8108	-6.79286	2.10298e-07	9.52814e-06	7.11847
ZEB2	-0.7854	6.54172	-3.0477	0.00495459	0.0153144	-2.6203
FKBP2	0.785266	8.8909	5.14265	1.82087e-05	0.000195591	2.76104
EGFL6	-0.784635	5.51043	-4.11344	0.000304527	0.00167697	0.0309157
LRRC1	-0.784172	8.95921	-5.82631	2.80412e-06	5.14376e-05	4.58645
RPH3AL	-0.783173	7.20573	-3.61128	0.00116501	0.00480227	-1.25412
MT1E	0.783156	10.1785	3.12726	0.00405878	0.0131313	-2.43375
REV1	-0.782525	7.84369	-7.08779	9.7176e-08	5.62984e-06	7.87284
NDUFV2	0.781258	9.18182	4.18152	0.000253242	0.00145601	0.208539
APOLD1	-0.78115	8.37558	-2.53146	0.0171844	0.042008	-3.76666
IL32	0.780831	6.73239	2.76291	0.00995489	0.0268622	-3.26752
RPL18	0.780496	11.4342	6.98829	1.25951e-07	6.8221e-06	7.61945
SCG5	0.78048	6.40657	2.17452	0.0381729	0.0803313	-4.48078
TRIM38	0.779628	8.28278	5.36045	1.00134e-05	0.00012714	3.34387
ADA	0.779087	6.40935	3.19727	0.00340043	0.0113762	-2.2677
NISCH	-0.778869	10.7199	-6.05656	1.50199e-06	3.32445e-05	5.19653
FLRT2	-0.778586	6.97803	-5.09541	2.07328e-05	0.000216774	2.63462
MFGE8	0.777859	6.69228	5.45648	7.69611e-06	0.000105504	3.60063
ADAMTSL3	0.777404	5.0989	3.64507	0.00106577	0.00449276	-1.16932
MPRIP	-0.776055	11.1011	-3.90061	0.000540166	0.00260311	-0.519683
COL16A1	0.775806	5.53499	4.15449	0.000272493	0.00154408	0.137947
SMARCA2	-0.774625	7.6732	-6.30405	7.71323e-07	2.11854e-05	5.84801
TSPAN15	-0.773516	7.15455	-4.20037	0.000240614	0.00140705	0.257845
GAS6	-0.773048	10.4614	-3.81165	0.000685147	0.00314865	-0.747401
TRAPPC6A	0.772883	7.57978	5.20803	1.52149e-05	0.000173075	2.93604
STAP1	0.77059	4.86145	3.34917	0.00230595	0.00830705	-1.90175
SYK	0.770171	6.63699	5.09112	2.09785e-05	0.000218481	2.62315
SLC15A1	0.769851	5.4689	4.14391	0.000280416	0.00157718	0.110338
DEPDC5	-0.769453	6.79569	-9.36399	3.61045e-10	1.76623e-07	13.3137
HADHA	0.769328	8.72425	6.45321	5.17527e-07	1.64276e-05	6.23815
HIVEP1	-0.769206	6.23671	-6.37355	6.40297e-07	1.85984e-05	6.03003
FBXO2	-0.769119	7.83879	-2.79161	0.00929044	0.0254252	-3.20386
AEBP1	0.769051	8.73502	2.85563	0.00795545	0.0224199	-3.06056
GSTM3	0.76902	9.30311	3.31888	0.00249276	0.00883297	-1.9753
SLC39A4	0.769014	7.76161	3.45816	0.00173912	0.00660394	-1.63478
CBY1	-0.768032	9.9072	-4.54689	9.35067e-05	0.000673935	1.17134
GOLGB1	-0.767906	10.1991	-6.47338	4.90421e-07	1.60301e-05	6.29074
GBP2	0.766584	8.04606	2.88215	0.00745728	0.0212727	-3.00068
SLC29A1	-0.766369	7.68253	-4.57804	8.58584e-05	0.000632055	1.25402
ADAM10	0.765911	6.18562	5.24689	1.36748e-05	0.000160377	3.04004
RPS2	0.765651	13.4225	6.75786	2.30623e-07	1.00085e-05	7.0283
RPL28	0.765303	8.09865	6.06572	1.46526e-06	3.27284e-05	5.22073
NUDT15	-0.765219	8.34608	-6.85452	1.78811e-07	8.67562e-06	7.277
DTX4	-0.765131	9.69584	-5.55842	5.82251e-06	8.7685e-05	3.8729
ANGPTL3	0.765048	6.09885	1.9522	0.0608667	0.116798	-4.8866
COCH	0.764629	5.52772	2.84039	0.0082557	0.0230942	-3.09483
MCAM	0.764601	7.19391	7.52637	3.14107e-08	2.70745e-06	8.97544
BSG	0.764528	9.52557	4.70026	6.1406e-05	0.000491692	1.57907
ABCB7	0.76441	7.54075	4.55164	9.22962e-05	0.000667935	1.18396
MRPS28	0.764283	8.36293	4.54106	9.50095e-05	0.000682633	1.15589
DOCK5	-0.763323	5.95217	-6.44357	5.31021e-07	1.67556e-05	6.21298
HCLS1	0.763186	9.07712	2.41469	0.0224502	0.0520711	-4.00816
KCNJ8	0.761612	6.62312	3.61842	0.00114332	0.00473309	-1.23623
JARID2	-0.761461	7.23328	-8.23414	5.3385e-09	9.82876e-07	10.702
YBX1	0.761244	8.61447	4.9143	3.41085e-05	0.000316377	2.15021
UPF3A	-0.76042	7.31652	-4.5251	9.92532e-05	0.00070481	1.11357
EHBP1	-0.760374	9.00479	-7.24855	6.40651e-08	4.29885e-06	8.27975
NOP16	0.760048	6.27275	5.11802	1.94836e-05	0.000206153	2.69513
LYPLA1	0.760014	8.38867	4.50338	0.000105334	0.000737616	1.05599
FBXL2	-0.759714	9.37099	-3.16967	0.00364674	0.0120311	-2.33337
ITGAM	0.758057	6.52368	2.59028	0.0149876	0.037752	-3.6423
MARK1	-0.757762	6.53322	-6.19149	1.04374e-06	2.60985e-05	5.55232
IFITM1	0.757631	11.5258	2.63599	0.0134636	0.0345536	-3.54446
TCN2	0.756781	8.53741	3.49795	0.00156786	0.00609096	-1.53645
SUPT16H	-0.756307	9.85898	-4.9301	3.26589e-05	0.000305604	2.19244
ZNF329	-0.756162	7.12242	-6.56627	3.82991e-07	1.36081e-05	6.53247
ACOT13	0.75593	8.40133	2.97693	0.00590714	0.0176864	-2.78426
OSTF1	-0.755122	9.11048	-4.80979	4.54554e-05	0.00039245	1.8711
LYN	0.755104	7.34798	3.89556	0.00054752	0.00263496	-0.532647
CA2	-0.755018	9.73738	-2.98753	0.00575407	0.0173112	-2.75981
PHLDB1	-0.754979	7.40699	-5.66316	4.37356e-06	7.05761e-05	4.15229
POFUT1	-0.752817	6.19451	-7.33037	5.18844e-08	3.74203e-06	8.48565
SRF	-0.752233	6.70786	-8.07452	7.91716e-09	1.25408e-06	10.3186
USP2	0.751761	5.64073	3.36465	0.00221571	0.00804484	-1.86403
PGRMC1	0.751689	10.1365	6.07488	1.42944e-06	3.23133e-05	5.24492
NBEA	-0.751111	7.12987	-4.57137	8.74405e-05	0.000641553	1.23632
TRIM68	-0.750942	8.88516	-4.84486	4.128e-05	0.000364102	1.96471
PGS1	-0.750046	8.37422	-3.44734	0.00178873	0.00675361	-1.66144
KDELR2	0.749645	9.53072	5.0471	2.3677e-05	0.000240214	2.50535
C6	-0.749304	6.25041	-3.0142	0.00538568	0.016403	-2.69816
TEAD1	-0.749273	6.11012	-6.79683	2.0811e-07	9.51757e-06	7.1287
HABP2	0.749147	6.81716	2.57942	0.0153725	0.0385295	-3.6654
OSBPL8	0.749007	8.04693	4.34464	0.000162511	0.00103917	0.6366
LRFN4	-0.748874	6.73229	-4.74394	5.44671e-05	0.000449036	1.69545
TIMM13	0.748815	8.9632	3.76405	0.000777716	0.00349083	-0.868592
ARL6IP5	0.748561	9.59239	5.29342	1.20352e-05	0.000145493	3.16454
BTG1	0.747518	9.48763	7.60467	2.57379e-08	2.37281e-06	9.16975
SLC4A4	0.746885	6.76872	2.61658	0.0140922	0.0358803	-3.58614
ERMAP	-0.746705	6.48295	-5.73931	3.55342e-06	6.06368e-05	4.3551
TECPR2	-0.746066	7.68103	-5.00099	2.68761e-05	0.000264323	2.38201
SLC39A8	0.745692	5.40701	5.73703	3.57562e-06	6.07512e-05	4.34902
CYFIP2	0.745436	7.89476	3.24236	0.00303197	0.0103626	-2.15985
ZSCAN18	-0.745423	9.82576	-6.14725	1.17587e-06	2.8593e-05	5.4358
RAB11FIP1	0.745395	6.19724	5.61878	4.93703e-06	7.73152e-05	4.03395
ATP10A	-0.745172	7.62282	-4.36962	0.000151807	0.000983178	0.702438
PRKAB1	0.744225	8.03883	4.54648	9.36108e-05	0.000674227	1.17026
MRPL19	0.744148	6.57872	5.35363	1.02024e-05	0.000129231	3.32563
GPC5	0.743581	5.69024	2.20869	0.0354543	0.0756748	-4.41563
WDR12	0.743483	8.38869	6.99815	1.22749e-07	6.74293e-06	7.6446
SLC31A1	0.742537	8.20904	5.07725	2.17937e-05	0.000225419	2.58603
FAT1	-0.741862	11.5567	-4.46326	0.000117549	0.000804035	0.949784
TMED2	0.740808	8.3387	4.21048	0.000234102	0.0013758	0.284296
HBEGF	-0.740757	9.48966	-1.61971	0.11638	0.194738	-5.42976
ZNF33B	0.740425	6.58199	4.4644	0.000117186	0.000802153	0.95278
ITGB7	0.739077	6.25637	4.76868	5.08891e-05	0.000427241	1.76142
GLA	0.739036	8.75012	8.70943	1.6842e-09	4.7211e-07	11.8227
FAM114A2	-0.738912	7.97374	-5.81521	2.89005e-06	5.23767e-05	4.55696
PLEKHB2	0.738626	7.28224	4.13548	0.00028689	0.00160254	0.0883563
ALB	-0.738045	7.23062	-1.63627	0.112851	0.190094	-5.40465
EVL	-0.737825	8.1597	-3.843	0.000630162	0.0029588	-0.667328
RAB38	0.73772	6.68151	3.62576	0.00112142	0.00466771	-1.21781
COX7C	0.737645	11.0316	5.97202	1.88808e-06	3.90965e-05	4.97294
DHCR24	0.737586	7.77744	3.55058	0.00136633	0.00547257	-1.40577
GDF15	0.737042	7.39507	1.83399	0.0771857	0.140951	-5.08886
GJA5	-0.736668	5.96918	-6.74248	2.40173e-07	1.03089e-05	6.98864
APOBEC3B	0.735721	5.08058	2.3723	0.0247022	0.0563089	-4.094
DBP	-0.734872	6.87146	-5.13355	1.86694e-05	0.000199731	2.73671
DHRS9	0.734847	5.87411	5.01633	2.57662e-05	0.00025602	2.42305
UBA52	0.734826	11.7341	4.44102	0.000124919	0.000839817	0.890947
RCN2	-0.734819	9.40846	-4.15798	0.000269928	0.00153364	0.147058
TFE3	-0.734713	9.10248	-5.68568	4.11298e-06	6.76059e-05	4.21228
CKLF	0.734335	7.98863	4.14463	0.000279871	0.00157494	0.112214
MCM3AP	-0.733543	7.33496	-7.75015	1.78134e-08	1.81594e-06	9.52859
SLC6A8	0.733457	7.33662	2.89565	0.00721503	0.0207638	-2.97007
PTPN21	-0.733354	6.12371	-5.23916	1.39683e-05	0.000162738	3.01934
IFIT3	0.733282	7.70164	3.55833	0.00133885	0.00538262	-1.38645
GALK2	0.732257	5.75772	4.78006	4.9324e-05	0.000416878	1.79176
RWDD1	0.730874	9.07887	5.7566	3.38995e-06	5.85345e-05	4.40111
CALB1	0.730812	7.92043	0.94147	0.354427	0.467484	-6.26363
PROM1	0.730707	7.98382	1.91208	0.0660321	0.124635	-4.95633
S100A9	-0.730577	7.65705	-3.39197	0.00206478	0.00759834	-1.79732
OLFM4	0.730424	4.53915	3.16681	0.00367318	0.0120969	-2.34015
CD93	0.729576	8.55441	3.16951	0.0036482	0.0120311	-2.33375
RPL23	0.728729	11.1009	4.38206	0.000146741	0.000956208	0.735246
SLC12A3	0.727757	7.00499	2.82669	0.00853484	0.0236967	-3.12556
KLHDC10	0.727506	6.73861	4.4398	0.000125335	0.000841547	0.887729
ATP1A2	-0.727385	5.95912	-6.39945	5.9744e-07	1.77763e-05	6.09776
GEMIN6	0.727303	7.79403	6.60968	3.41293e-07	1.25639e-05	6.64515
HLF	0.727071	5.41538	3.04916	0.00493657	0.0152721	-2.6169
CLDN16	0.727039	5.70891	5.52644	6.35479e-06	9.28009e-05	3.78752
ITGA8	-0.726378	7.30754	-2.76654	0.00986862	0.026677	-3.2595
COQ2	0.726073	6.61867	5.76143	3.34568e-06	5.81967e-05	4.41394
N4BP2L1	-0.725871	7.06582	-8.10747	7.29658e-09	1.22791e-06	10.398
TMEM14B	0.725228	8.60274	4.24847	0.000211149	0.00127055	0.383824
IFI44	0.724473	8.29277	3.2723	0.00280885	0.00972232	-2.08788
PFAS	0.724004	7.14568	4.51426	0.000102243	0.00072073	1.08483
SHMT2	0.723701	7.29155	4.59106	8.28491e-05	0.000615533	1.28859
WNT3	-0.723434	5.43562	-6.29638	7.87373e-07	2.12952e-05	5.82788
MYL3	-0.723048	8.27389	-3.91248	0.000523249	0.0025412	-0.489176
IL33	0.72284	4.46573	3.54743	0.00137764	0.00550952	-1.4136
WASF3	-0.722657	8.29179	-5.52875	6.31469e-06	9.2598e-05	3.7937
COX5A	0.722593	10.4617	4.97369	2.89704e-05	0.000278575	2.309
B9D1	-0.721903	7.856	-5.28442	1.2336e-05	0.000147614	3.14047
FOXD2	-0.721557	5.36895	-6.36287	6.58868e-07	1.89818e-05	6.00208
COL3A1	0.720945	9.54712	1.39913	0.172632	0.265892	-5.74365
EGR1	-0.720889	8.56179	-2.15758	0.0395887	0.0826383	-4.51282
SCARA3	0.720391	5.94221	4.33124	0.000168554	0.00106943	0.601328
AKR1C1	0.720089	7.54142	2.76226	0.00997051	0.0268975	-3.26896
KDM4C	-0.719236	7.3794	-5.46413	7.53653e-06	0.000104311	3.62108
PROC	0.718778	6.13498	2.68264	0.0120578	0.0314491	-3.44355
NUCB1	-0.718664	9.41652	-5.41122	8.71226e-06	0.000114639	3.47964
RPL13	0.718585	11.505	5.8412	2.69289e-06	5.0524e-05	4.62599
SRPRB	0.718537	9.68833	8.24809	5.15858e-09	9.82876e-07	10.7354
PBX3	-0.71844	7.80624	-4.77124	5.05325e-05	0.000424858	1.76825
CDKN2C	0.718122	7.07654	6.89929	1.58987e-07	8.14289e-06	7.39184
ZNF528	-0.717652	6.29833	-5.34125	1.05548e-05	0.000132115	3.29252
NDUFS8	0.717466	7.62743	3.06519	0.00474283	0.0148067	-2.5795
MBNL1	0.717244	6.83675	4.35853	0.000156471	0.00100723	0.673199
ORMDL2	0.717193	8.89435	6.63452	3.19543e-07	1.21863e-05	6.70953
TRIM2	0.716619	7.02423	6.89065	1.6263e-07	8.2498e-06	7.36969
HBB	0.716527	10.297	1.53832	0.135072	0.219638	-5.55011
RRAGB	-0.716386	7.3834	-4.96874	2.9368e-05	0.000279748	2.29574
PLLP	0.715898	8.26724	3.63896	0.00108308	0.00454586	-1.18467
HCK	0.715661	7.32284	2.50626	0.0182135	0.0439463	-3.81939
UQCRB	0.715579	7.70132	4.32023	0.000173689	0.00109415	0.572342
SPRY4	-0.715127	8.63949	-4.32994	0.000169152	0.00107193	0.597909
MDM1	-0.714704	6.09807	-5.93249	2.10167e-06	4.22807e-05	4.8682
NSMAF	-0.713873	8.4268	-3.6232	0.00112903	0.00469043	-1.22425
NIPAL3	-0.713595	6.95521	-7.03961	1.10164e-07	6.21256e-06	7.75029
ITGA6	0.713086	7.61753	5.54534	6.03456e-06	9.00821e-05	3.83799
BST2	-0.713047	11.2766	-2.06941	0.0477428	0.0966341	-4.67664
IRS1	0.71225	6.66161	4.13754	0.000285296	0.00159793	0.093723
SCPEP1	0.711562	9.55915	7.5527	2.93731e-08	2.61692e-06	9.04088
CNPY2	0.711155	9.08833	7.4529	3.78912e-08	3.04335e-06	8.79242
PIK3IP1	-0.711003	9.17634	-4.97664	2.87365e-05	0.000276968	2.31689
UQCRH	0.710115	11.1806	6.65737	3.00769e-07	1.16804e-05	6.76872
CHST7	0.709966	5.53442	5.68386	4.13335e-06	6.76356e-05	4.20745
NDUFB7	0.709847	9.13323	2.13254	0.0417679	0.0864382	-4.55985
EXOC2	-0.708939	7.18431	-4.81907	4.43114e-05	0.000385389	1.89586
GPRC5B	0.708821	7.88916	6.98777	1.26121e-07	6.8221e-06	7.61813
MAPK13	0.708763	6.13406	6.10484	1.31835e-06	3.06477e-05	5.324
TULP4	-0.708423	7.51487	-5.01805	2.56446e-05	0.000255051	2.42765
SLC2A4RG	0.708374	6.42119	3.09842	0.00436405	0.0138775	-2.50166
CDYL	-0.708092	7.63757	-6.48583	4.74419e-07	1.58959e-05	6.32317
VILL	-0.707876	7.93749	-2.06808	0.047877	0.0968688	-4.67909
SLC2A3	-0.707542	6.47473	-3.50271	0.00154851	0.00603355	-1.52466
SUB1	0.707072	9.5869	5.5138	6.57835e-06	9.52782e-05	3.75377
GTPBP8	0.706532	7.76184	4.87449	3.80515e-05	0.000344805	2.04386
ENPP1	0.706352	6.37324	2.98246	0.00582685	0.0175004	-2.77152
VAMP2	-0.706226	7.2633	-7.4778	3.55552e-08	2.92214e-06	8.85452
RANGAP1	-0.705927	7.4335	-5.07963	2.16517e-05	0.000224172	2.59239
PSIP1	-0.705685	8.46279	-5.93043	2.11344e-06	4.23566e-05	4.86275
TPBG	-0.705609	8.8914	-3.43713	0.00183676	0.00689809	-1.68654
TMEM97	0.705578	7.02255	2.91286	0.00691705	0.020073	-2.93095
MADD	-0.705195	8.17919	-6.69791	2.70176e-07	1.11041e-05	6.87358
TBXAS1	-0.705191	7.63951	-4.23371	0.000219791	0.00130765	0.345127
RIN2	0.704633	9.89573	4.68459	6.4105e-05	0.000505309	1.53733
UPF3B	-0.704178	8.44459	-4.6309	7.4276e-05	0.00056297	1.39449
CCL18	0.703753	4.64267	3.23327	0.00310304	0.0105579	-2.18165
GRAMD1C	0.703062	5.82156	3.94106	0.000484633	0.00238426	-0.415636
HLA-DQA1	0.702973	7.28882	0.858321	0.397923	0.510872	-6.33781
ECM1	0.702623	10.1051	2.1216	0.0427536	0.0882199	-4.58028
FBXO21	-0.702326	9.97025	-3.78928	0.000727222	0.0032991	-0.804412
AGT	0.702213	7.1431	1.68786	0.102425	0.176284	-5.32507
TSPYL4	-0.701513	9.44835	-5.52082	6.45321e-06	9.39793e-05	3.77252
MED21	-0.701493	9.1843	-5.40202	8.93483e-06	0.000116803	3.45503
SLC26A4	-0.701062	5.34346	-4.94665	3.1206e-05	0.000294347	2.2367
SERPINA5	0.700982	9.04394	1.26813	0.215081	0.316136	-5.91119
RAB28	-0.700602	6.26883	-7.75304	1.76841e-08	1.81594e-06	9.5357
TRAPPC2	0.700161	6.99442	3.9862	0.000429262	0.00216819	-0.299175
RASSF8	-0.7001	5.1869	-4.98329	2.8216e-05	0.000273443	2.33467
EXPH5	-0.699855	6.97771	-3.24362	0.00302221	0.0103426	-2.15682
ZNF580	-0.699746	8.67705	-5.17271	1.67652e-05	0.000184958	2.8415
STK32B	0.69929	7.10986	4.48622	0.000110397	0.000766496	1.01054
PDGFD	-0.698952	9.13343	-2.56344	0.0159555	0.0397182	-3.69926
NDUFA13	0.698453	10.5197	5.17672	1.65815e-05	0.000183122	2.85223
FLNB	0.698179	8.29177	5.55686	5.84735e-06	8.78097e-05	3.86875
GPX1	0.69802	10.1283	4.41599	0.000133761	0.000887997	0.824798
TIMM8B	0.697405	10.748	7.17497	7.74959e-08	4.86161e-06	8.09388
LPXN	0.69696	7.76437	3.43186	0.00186209	0.00697144	-1.69952
MORC3	-0.696508	6.73018	-4.26874	0.000199821	0.00121643	0.437031
HS3ST1	0.696075	4.87904	5.79477	3.05531e-06	5.47169e-05	4.50263
PTPRN2	-0.695742	7.91365	-4.5421	9.47407e-05	0.000681439	1.15864
ING3	0.695696	7.08935	6.38511	6.20803e-07	1.82846e-05	6.06026
NMU	0.695618	5.18187	2.31302	0.0281974	0.0627122	-4.21233
EMP3	0.695403	9.15706	3.81704	0.000675365	0.00311314	-0.733641
HOOK1	0.695077	5.86769	3.8704	0.000585656	0.00279187	-0.597174
P2RY13	0.695075	5.82942	3.87051	0.000585491	0.00279187	-0.596904
CHORDC1	0.694919	6.96302	3.74056	0.000827778	0.00365671	-0.928201
TNFRSF1B	0.694897	6.47448	3.95237	0.000470132	0.00232154	-0.386486
JAM3	-0.694299	9.22441	-3.33179	0.00241142	0.00862156	-1.94399
EFHC1	-0.694053	7.62713	-3.87259	0.000582234	0.00277806	-0.59156
PCMTD2	-0.693927	9.8004	-4.69415	6.2445e-05	0.000496656	1.56278
PJA1	-0.693788	9.9837	-4.10847	0.000308654	0.00169166	0.0179591
TIMP4	-0.693516	5.90188	-3.48751	0.00161115	0.00621822	-1.56229
STOM	0.692649	10.8332	4.93687	3.20562e-05	0.000300761	2.21055
SH3BGRL3	0.692516	8.94546	4.72102	5.80042e-05	0.000470832	1.63438
CAV1	0.691315	8.3014	2.91682	0.00685024	0.0199085	-2.92194
GLUL	-0.690547	10.8637	-3.80042	0.000705969	0.00322477	-0.776043
DHX35	-0.69054	7.19436	-4.90843	3.46634e-05	0.000320402	2.13452
DKK1	-0.690166	5.27561	-4.1972	0.000242698	0.00141456	0.249529
TUBG1	0.689742	8.38683	4.26313	0.000202896	0.00122991	0.422291
NET1	0.689657	8.19109	4.09961	0.000316134	0.00172144	-0.00508683
OBSL1	-0.689404	8.05047	-4.27223	0.000197937	0.00120708	0.446172
BACE2	0.689313	8.0184	4.19365	0.000245045	0.0014251	0.240255
CDH1	0.689275	7.47061	4.69849	6.17051e-05	0.000492727	1.57435
LEPROTL1	0.689142	8.09057	5.92029	2.17238e-06	4.32538e-05	4.83587
SEMA3C	-0.688958	6.33383	-3.58452	0.00124992	0.00507533	-1.32108
ANGPTL4	-0.688682	7.76542	-3.18386	0.00351804	0.0116703	-2.29964
STX3	0.68818	6.85305	3.17722	0.00357767	0.0118348	-2.31542
RFK	0.688096	7.99798	7.28309	5.86029e-08	4.06083e-06	8.36676
PLEKHF2	0.688004	6.81309	3.50832	0.001526	0.0059722	-1.51076
TXNL1	0.687987	10.3834	6.19265	1.0405e-06	2.60826e-05	5.55536
SPON2	0.687555	8.74594	2.75819	0.0100684	0.0271134	-3.27796
SF3B5	0.687332	9.98596	6.20843	9.97245e-07	2.54259e-05	5.59687
NR4A2	-0.68696	5.09659	-3.15728	0.00376277	0.0123317	-2.36276
CEP192	-0.686831	6.6886	-5.65922	4.42091e-06	7.0759e-05	4.14177
ANK2	0.686819	6.88407	2.01061	0.0539767	0.106467	-4.78312
PDE1A	0.686149	8.30797	2.34552	0.0262289	0.0591281	-4.1477
SLC38A6	0.686034	6.17153	4.30633	0.000180392	0.00112833	0.535774
ENAH	0.685781	6.85266	5.2713	1.27885e-05	0.000151491	3.10535
IGSF3	0.68567	7.67677	4.12731	0.000293313	0.00162812	0.0670391
ATP6V1B1	0.685572	5.90507	3.79468	0.000716844	0.0032632	-0.790666
CINP	0.684862	7.96501	5.44982	7.83793e-06	0.000106672	3.58281
CNIH3	-0.684582	5.1862	-6.38098	6.27691e-07	1.83834e-05	6.04947
GPNMB	-0.684539	10.5949	-2.00145	0.0550092	0.108041	-4.79949
MCCC2	0.684214	6.5536	3.71736	0.000880336	0.00385356	-0.986989
LIMA1	0.683935	9.11833	6.2467	8.99721e-07	2.36696e-05	5.69748
SLC12A2	0.683714	6.84957	5.49353	6.95368e-06	9.88243e-05	3.69962
ARHGAP29	-0.682687	10.9959	-4.07656	0.000336458	0.0018034	-0.0650378
NRP1	0.682521	7.77743	4.19531	0.000243946	0.00141949	0.244587
HLA-DRA	0.682126	11.0612	2.92544	0.00670676	0.0195666	-2.90229
MAP3K3	-0.681896	8.14303	-6.48835	4.71241e-07	1.5868e-05	6.32975
CADM1	0.681833	6.87184	4.46881	0.00011578	0.000793986	0.964457
DDX42	-0.681742	9.1056	-7.35987	4.80951e-08	3.61796e-06	8.55968
BTG2	-0.68079	7.73407	-4.3217	0.000172996	0.00109108	0.576205
FILIP1L	0.680728	8.11963	2.79242	0.00927232	0.0253942	-3.20206
SENP6	-0.680718	6.55153	-5.40061	8.96937e-06	0.00011711	3.45127
MRPL17	0.680664	9.13736	6.5049	4.50911e-07	1.54656e-05	6.37286
TSPYL2	-0.679956	8.27554	-4.98282	2.82529e-05	0.00027355	2.3334
DBT	0.678924	5.63531	9.45965	2.89649e-10	1.53543e-07	13.5265
METAP1	-0.678852	9.51384	-4.97284	2.90387e-05	0.000278575	2.30671
HOXA1	-0.678758	7.22844	-2.84174	0.00822883	0.0230433	-3.09181
APOL1	-0.677972	9.58566	-2.28837	0.0297788	0.0656236	-4.26095
CCNG2	0.677871	7.19555	3.35801	0.00225398	0.00815586	-1.88022
MBTPS1	-0.677865	9.30063	-5.95496	1.97745e-06	4.03949e-05	4.92774
PLAU	0.677818	7.52987	3.63973	0.00108089	0.00453983	-1.18274
PUS7	0.677476	6.4494	4.9997	2.69714e-05	0.000265015	2.37856
PTP4A2	0.677137	10.1827	5.1582	1.74468e-05	0.000189909	2.80268
RAP2A	0.676977	7.23846	3.79274	0.000720547	0.00327583	-0.795594
NRAS	0.676951	7.01564	4.89203	3.6261e-05	0.000332848	2.09071
ZNF415	-0.67688	6.65786	-3.26319	0.00287497	0.00992524	-2.10979
TNFRSF17	0.676743	4.44815	3.5582	0.00133931	0.00538262	-1.38678
HLA-DPA1	0.67598	11.722	3.59739	0.00120836	0.00495016	-1.2889
CCNG1	0.675349	10.3729	3.49718	0.00157105	0.00609449	-1.53837
UCHL1	0.675314	9.88133	3.83818	0.000638324	0.00298654	-0.679649
NR1H4	0.675135	7.45219	2.81873	0.00870114	0.0240609	-3.14339
USP12	-0.674843	6.52909	-7.19684	7.3228e-08	4.64888e-06	8.14921
CDADC1	-0.674421	6.3886	-5.37332	9.66627e-06	0.000124252	3.37828
POGZ	-0.67441	9.11978	-6.19382	1.03724e-06	2.60826e-05	5.55843
CRELD1	-0.672662	9.14293	-1.90078	0.0675537	0.126807	-4.97577
NUSAP1	0.672033	6.09111	3.9025	0.00053743	0.00259346	-0.514816
BID	0.67172	6.6542	4.77307	5.0279e-05	0.000423062	1.77314
RUNDC3B	0.671147	4.36331	6.02561	1.63311e-06	3.51202e-05	5.11472
IFI16	0.671063	8.71732	2.92929	0.00664347	0.0194194	-2.89348
GLTP	0.670983	6.34489	3.15758	0.00375992	0.0123261	-2.36205
EBP	0.670958	7.95062	3.36439	0.00221723	0.0080476	-1.86468
CDC25B	-0.670776	9.31318	-3.29364	0.00265954	0.00932115	-2.03639
FUCA1	0.670755	10.348	6.87147	1.71028e-07	8.51286e-06	7.32049
UBAP1	-0.67045	8.68383	-7.97503	1.01382e-08	1.44612e-06	10.0778
P2RY14	0.669883	4.33663	4.32794	0.000170077	0.00107665	0.592642
DHX38	-0.669862	8.15905	-7.62852	2.42268e-08	2.29332e-06	9.22876
MATN2	0.669533	8.83965	2.48301	0.019213	0.045795	-3.86773
ZNF652	0.669466	5.76513	5.04562	2.37734e-05	0.000240961	2.50139
MPP1	0.668814	8.71709	5.74351	3.51299e-06	6.01929e-05	4.36628
SPON1	0.668682	5.76435	3.99663	0.000417381	0.00213433	-0.272216
FOXN3	0.66854	6.77277	6.34238	6.96021e-07	1.97612e-05	5.94845
HSD17B2	-0.667906	6.47195	-1.72038	0.096276	0.168408	-5.27386
CASP6	0.667685	6.55647	4.29432	0.000186385	0.00115424	0.504218
ARL5A	0.66721	8.46536	4.42199	0.000131586	0.000875755	0.840649
MRPS17	0.667071	7.55282	3.94145	0.000484118	0.00238283	-0.414616
ENC1	-0.666931	7.65877	-2.43554	0.0214128	0.0500593	-3.96557
KCNS3	-0.666757	7.74754	-3.26809	0.00283926	0.00981474	-2.09802
KCTD12	0.666656	9.46188	3.81861	0.000672548	0.00310285	-0.72964
TIMM22	-0.666641	7.66853	-4.28911	0.00018905	0.00116402	0.490513
BRD1	-0.666622	7.44844	-5.85475	2.59552e-06	4.92267e-05	4.66197
PDZRN3	0.666275	4.84615	4.08167	0.000331841	0.00178226	-0.051745
LGR4	-0.666102	8.71523	-5.47628	7.28995e-06	0.000101295	3.65354
FCER1A	0.666017	4.69201	2.74392	0.0104189	0.0278712	-3.30944
CRABP2	0.665724	6.41505	4.12671	0.000293784	0.00162988	0.0654916
CIT	0.665681	7.09633	3.32507	0.00245345	0.00873235	-1.9603
PNPO	0.665071	7.73104	3.97351	0.000444162	0.00222099	-0.331941
LAIR1	0.664984	6.89742	4.50548	0.000104729	0.00073435	1.06156
ZFYVE16	-0.664789	8.15573	-3.97931	0.000437297	0.00219726	-0.316983
HSPA1B	-0.664748	9.84142	-2.75344	0.0101838	0.0273823	-3.28844
SORT1	-0.664293	7.88077	-5.66355	4.36891e-06	7.05761e-05	4.15332
MRPL34	0.663967	8.40171	4.7371	5.55e-05	0.000454021	1.67721
VDAC1	0.663714	9.34107	6.34142	6.97818e-07	1.97612e-05	5.94593
TNC	0.663581	8.98483	2.04162	0.0506055	0.101192	-4.72726
UPK1A	-0.663308	5.99643	-6.34436	6.92345e-07	1.97318e-05	5.95362
FLNC	-0.662832	7.81445	-4.02056	0.000391327	0.00203189	-0.21029
DACT1	0.66278	5.47968	3.95348	0.000468739	0.00231682	-0.383637
BBOX1	0.662774	9.43688	1.18764	0.244844	0.349938	-6.00685
DCBLD2	-0.662706	6.83558	-5.45032	7.82705e-06	0.000106661	3.58417
RAB5C	0.662504	7.31196	3.533	0.00143067	0.00567877	-1.4495
ZNF148	0.662501	7.10139	3.90632	0.000531961	0.00257527	-0.505009
PTH1R	-0.662392	10.145	-2.47696	0.0194816	0.0462999	-3.88028
KLF10	-0.661579	9.63425	-2.7568	0.0101021	0.0271835	-3.28103
CCPG1	-0.661564	8.89556	-3.85483	0.000610549	0.00288331	-0.637049
SGSH	-0.66101	8.01644	-4.6237	7.57577e-05	0.000571254	1.37534
EZH1	-0.660555	9.00323	-6.40955	5.81529e-07	1.76658e-05	6.12415
CCDC93	-0.660484	6.50579	-8.66895	1.85596e-09	4.91922e-07	11.7285
LTBP2	0.660456	7.38376	2.83595	0.0083453	0.0233018	-3.10481
PCF11	-0.660094	6.70339	-6.14524	1.18226e-06	2.86826e-05	5.43051
RPL12	0.659926	12.0036	4.86821	3.87139e-05	0.00034813	2.02708
PTGER3	0.659774	5.57859	3.13692	0.00396115	0.0128546	-2.41094
CSGALNACT2	-0.659588	6.61485	-4.83874	4.19794e-05	0.000368492	1.94839
DYNC1LI1	-0.659155	8.49802	-5.78879	3.10548e-06	5.54281e-05	4.48672
TJP2	0.658886	9.33692	5.23446	1.41497e-05	0.000164131	3.00676
WRN	-0.658303	6.60991	-3.99021	0.000424656	0.00215519	-0.288813
LBR	0.658158	9.0927	3.68859	0.000950023	0.00409104	-1.0597
HNRNPM	-0.657539	11.1032	-4.30133	0.000182861	0.00113907	0.522648
CD151	-0.657432	9.50872	-2.93355	0.00657434	0.0192438	-2.88377
MYRIP	-0.657432	5.57293	-5.06344	2.26367e-05	0.000232328	2.54908
TPRKB	0.657404	7.61367	3.93175	0.000496894	0.00243441	-0.439606
IL18	0.657025	4.63463	5.09264	2.08912e-05	0.000218215	2.62721
ARID4B	-0.656949	9.14333	-3.59997	0.00120018	0.0049281	-1.28244
USP3	0.6566	8.7591	5.54363	6.06286e-06	9.0152e-05	3.83342
RAP1A	0.656198	7.85839	4.05988	0.000351953	0.00186663	-0.108343
PLEKHB1	-0.655946	7.16274	-2.72311	0.0109506	0.0290901	-3.35519
GYPC	0.655082	8.67345	4.15386	0.000272964	0.0015451	0.136281
PLIN3	0.654809	7.77968	4.0564	0.000355275	0.00188143	-0.117378
NCKAP1L	0.654532	6.89628	5.02238	2.53412e-05	0.000252507	2.43923
ARL6IP1	0.654015	9.81529	4.39019	0.000143522	0.000939849	0.756693
C1orf54	0.653948	9.40764	3.8643	0.0005953	0.00282641	-0.612822
DDX23	-0.653722	8.81409	-4.99634	2.72219e-05	0.000266735	2.36957
GNPDA1	0.653659	9.06761	4.03054	0.000380947	0.00198956	-0.184453
CCNC	0.653591	9.47722	5.77882	3.19091e-06	5.6572e-05	4.46021
COMMD9	0.653293	8.71713	8.49411	2.82998e-09	6.52249e-07	11.3189
NIPSNAP1	0.653205	8.05957	3.53308	0.00143037	0.00567877	-1.4493
DNAJB4	-0.653101	7.76851	-3.87351	0.000580806	0.00277249	-0.589208
MED17	-0.652903	7.69779	-4.3817	0.000146886	0.000956567	0.73429
OLR1	0.652887	4.42972	4.47991	0.000112318	0.000778296	0.993843
ZC3H15	0.652837	8.78021	6.46457	5.0208e-07	1.62159e-05	6.26777
GLG1	0.65279	9.46659	5.6615	4.39347e-06	7.07574e-05	4.14785
MYOZ2	-0.652465	6.92896	-1.93077	0.0635805	0.120667	-4.92399
AGA	0.652072	7.30974	5.04261	2.39707e-05	0.000242266	2.49335
UGDH	0.651948	8.66221	2.94969	0.00631806	0.0186273	-2.84682
PRSS16	-0.651924	6.12307	-6.02787	1.62314e-06	3.51202e-05	5.12071
FRMD4B	0.651922	6.63061	3.91898	0.000514213	0.00250537	-0.472469
CYP2J2	0.651419	5.80052	3.45395	0.00175825	0.00666226	-1.64515
RBM23	-0.651306	10.0103	-10.035	7.89316e-11	8.36832e-08	14.7788
LPAR6	0.651291	9.39472	4.03426	0.000377137	0.00197452	-0.174792
MEX3C	-0.650938	6.75953	-3.49977	0.00156046	0.00607565	-1.53196
STXBP1	-0.650419	10.1598	-3.07221	0.0046603	0.0146049	-2.56309
DUSP1	-0.650311	8.32476	-3.50413	0.00154279	0.00602011	-1.52114
SEH1L	-0.650213	8.88463	-5.87929	2.42808e-06	4.71474e-05	4.72713
CORO1A	0.650164	6.80661	4.176	0.000257062	0.00147238	0.194113
TMEM140	0.649989	8.87211	4.19933	0.000241295	0.00140904	0.255119
BNIP3	0.649159	9.23562	4.26582	0.000201417	0.00122374	0.429353
ZNF250	-0.648853	7.07162	-3.90698	0.000531026	0.00257192	-0.503321
ST14	0.648476	6.03352	3.4552	0.00175253	0.00664769	-1.64206
ABCC3	0.647284	6.92765	3.35719	0.00225875	0.00816756	-1.88221
GEMIN8	-0.646559	6.42924	-4.01265	0.000399761	0.00205841	-0.23078
MRPL3	0.646478	9.9674	5.61772	4.95137e-06	7.73432e-05	4.03112
SYNJ2	-0.646147	6.1326	-9.51162	2.57099e-10	1.44438e-07	13.6415
PAPSS2	0.646092	6.91952	4.34407	0.000162762	0.00104015	0.635107
DDX3Y	-0.645993	6.39685	-1.43965	0.16093	0.251168	-5.68894
OPTN	-0.64587	10.212	-4.1561	0.000271313	0.00153986	0.142126
UIMC1	-0.645754	8.53768	-3.21253	0.00327114	0.0110167	-2.23127
CNP	0.645714	9.14771	6.77175	2.2233e-07	9.88936e-06	7.0641
C1orf116	0.645677	5.14849	3.98019	0.000436256	0.00219307	-0.314694
SGPP1	0.645397	6.40596	2.83775	0.00830888	0.0232368	-3.10077
TMED3	-0.645163	10.5323	-2.82577	0.00855383	0.0237154	-3.12762
RAPGEF6	-0.64513	6.7083	-4.09366	0.000321263	0.00173977	-0.0205734
BMPR1A	-0.645114	8.62672	-5.21887	1.47688e-05	0.000169402	2.96504
ADCY1	-0.644999	6.13282	-5.22324	1.45925e-05	0.000167798	2.97674
GALNT3	0.644988	5.30582	4.77445	5.00891e-05	0.000421799	1.77681
BNC2	0.644826	6.29062	3.31495	0.00251806	0.00890772	-1.98483
ASAP2	0.644315	8.95996	6.12978	1.23259e-06	2.9366e-05	5.38976
CTNND1	-0.642939	9.46324	-6.08298	1.39853e-06	3.19553e-05	5.26629
USP25	-0.642928	9.39466	-5.63936	4.66712e-06	7.37419e-05	4.08885
DPYD	-0.641409	8.52168	-2.87006	0.00768049	0.0217833	-3.028
CDC42BPB	-0.64127	6.60655	-5.78892	3.10435e-06	5.54281e-05	4.48708
DDO	0.641072	5.75941	4.26138	0.000203865	0.00123437	0.417695
INPP5A	-0.641038	9.96486	-4.11237	0.000305413	0.00167979	0.0281185
C1QBP	0.640816	9.09457	7.3942	4.40382e-08	3.40798e-06	8.6457
ABCD3	0.640699	9.07438	3.76498	0.000775798	0.00348517	-0.866232
LANCL1	-0.64047	9.53581	-5.43173	8.23615e-06	0.000109988	3.53446
NMD3	0.64024	7.61186	3.27443	0.00279356	0.00967888	-2.08273
MSL2	-0.640178	7.56381	-5.05291	2.3302e-05	0.000238233	2.52089
C19orf53	0.639988	9.36536	5.68381	4.13392e-06	6.76356e-05	4.20732
LPAR1	0.639885	5.71741	4.12753	0.000293134	0.00162803	0.0676265
CTSA	0.639333	10.9352	7.88676	1.2639e-08	1.61605e-06	9.86303
CUL3	-0.639159	7.19088	-5.83417	2.74483e-06	5.08753e-05	4.60733
SLC2A5	0.63885	6.83374	2.42019	0.022172	0.0515952	-3.99694
MGST3	0.638758	11.5718	6.7978	2.07582e-07	9.51757e-06	7.13118
COPB2	0.638758	9.16033	5.50581	6.72374e-06	9.65923e-05	3.73244
CENPN	0.638471	5.32369	4.26446	0.00020216	0.00122685	0.425799
IL17RB	0.638408	8.49973	1.52141	0.139248	0.224996	-5.57446
METRN	0.637094	6.35449	4.50716	0.00010425	0.000732445	1.066
THUMPD2	-0.636955	6.76293	-4.47903	0.000112588	0.00077966	0.991516
EYA2	-0.636892	6.60656	-3.82488	0.000661394	0.00306205	-0.713635
LAMP2	0.636648	10.0302	7.76188	1.72944e-08	1.81594e-06	9.55742
TDRD7	-0.636644	8.45023	-3.36034	0.00224048	0.00811255	-1.87454
DYNC2H1	-0.636431	6.96806	-5.12223	1.92595e-05	0.000204456	2.7064
CADPS2	0.636428	8.75402	4.27919	0.000194223	0.00118797	0.464455
DAPK1	-0.636336	8.98766	-6.46373	5.03208e-07	1.62159e-05	6.26558
SLC20A2	-0.63617	7.03787	-3.99374	0.000420641	0.00214302	-0.27969
SEC61G	0.635559	9.4223	5.23199	1.42462e-05	0.000165069	3.00014
MTHFD1	0.635116	9.50666	3.62795	0.00111498	0.00464798	-1.21233
UBE2Q1	-0.635106	10.1976	-5.66527	4.34842e-06	7.04922e-05	4.15792
CHSY1	-0.634676	9.3805	-3.43379	0.00185277	0.00694103	-1.69477
ZNF671	-0.633975	7.37762	-7.66895	2.1868e-08	2.16972e-06	9.32866
ACACB	-0.633949	7.96915	-5.5674	5.68118e-06	8.6292e-05	3.89689
SPINT2	-0.633708	11.5524	-4.03184	0.000379614	0.00198357	-0.181083
CLEC2B	0.633691	8.23951	3.49634	0.00157449	0.00610562	-1.54045
NOD1	-0.633341	8.2572	-4.49564	0.000107586	0.0007519	1.0355
LMAN1	0.633247	5.66952	4.05556	0.000356079	0.00188265	-0.11955
TSPAN5	-0.633087	7.547	-2.61981	0.0139857	0.0356523	-3.57921
FAP	0.632702	5.16013	3.58491	0.00124864	0.00507402	-1.32011
MAN1A2	-0.6323	6.95969	-6.29842	7.83068e-07	2.12508e-05	5.83324
RPS6KC1	-0.631896	7.46105	-3.74635	0.000815149	0.00361489	-0.913514
CASP1	0.63174	6.92885	4.23973	0.000216222	0.00129294	0.360919
IGBP1	0.631694	9.23794	6.0548	1.50916e-06	3.32506e-05	5.19187
LMO2	-0.63168	10.9271	-2.33723	0.0267191	0.0600669	-4.16425
PSMD11	0.631457	8.18779	4.92021	3.35582e-05	0.000312091	2.16602
MRPS35	0.631114	9.65851	4.88921	3.65432e-05	0.000334569	2.08317
ERCC5	-0.63095	8.09938	-6.10404	1.32122e-06	3.06477e-05	5.32187
DECR1	0.630704	10.0919	4.83348	4.2591e-05	0.000372258	1.93433
CREG1	0.630604	10.6392	7.22017	6.89395e-08	4.48007e-06	8.20814
HOXA5	0.630322	8.2181	4.29292	0.000187096	0.00115594	0.500544
AQP1	0.629913	10.6723	2.87614	0.00756737	0.0215323	-3.01426
ERAP1	-0.62991	6.04783	-3.43176	0.00186253	0.00697144	-1.69974
GGT5	0.629755	6.52423	3.90272	0.000537123	0.00259346	-0.514268
MAD1L1	-0.62963	6.4187	-3.51484	0.00150026	0.00589318	-1.4946
NPHP4	-0.629594	6.65384	-5.0841	2.13873e-05	0.000221867	2.60436
ZC3H7A	-0.629513	7.71844	-4.7391	5.51956e-05	0.000453645	1.68255
FH	0.629387	6.81924	3.90262	0.000537262	0.00259346	-0.514515
NIPSNAP3B	-0.629308	5.39264	-4.35871	0.000156394	0.00100723	0.673673
SLC27A2	0.629005	8.90479	1.5868	0.123663	0.204631	-5.47904
BMP6	-0.628778	6.95872	-7.24606	6.44773e-08	4.2993e-06	8.27348
SNRNP35	-0.628282	8.47246	-3.51169	0.00151264	0.00593084	-1.50241
MBOAT7	0.628051	8.93677	5.15151	1.77707e-05	0.000192314	2.78476
CERK	-0.62752	8.94615	-4.3658	0.000153398	0.000989853	0.692363
CYP1B1	-0.627011	8.57283	-2.35734	0.0255448	0.0578936	-4.12405
UTP18	0.626997	8.91969	6.04803	1.53705e-06	3.35837e-05	5.17398
TP53I3	0.625925	8.63117	5.05102	2.34228e-05	0.000238727	2.51585
GCHFR	0.625905	7.38568	2.66026	0.0127142	0.0329092	-3.4921
HEG1	-0.624974	9.50107	-2.567	0.0158238	0.0394645	-3.69172
CHEK2	0.624582	5.28068	5.77753	3.20211e-06	5.66757e-05	4.45679
PTP4A1	0.62456	7.19316	4.4442	0.000123838	0.000834139	0.899352
DIDO1	-0.624415	7.78382	-6.32657	7.2613e-07	2.02059e-05	5.90704
PANX1	-0.624006	6.82313	-4.80408	4.61744e-05	0.000396416	1.85585
CDC25A	-0.623892	5.8652	-7.27499	5.98399e-08	4.11963e-06	8.34637
HSPE1	0.623663	6.06423	3.05997	0.00480509	0.0149614	-2.59169
MRPL35	0.623171	8.01495	2.95015	0.00631096	0.0186168	-2.84577
RYBP	0.622565	7.37192	4.20444	0.00023797	0.0013939	0.268496
IRF7	0.622526	6.98027	2.85186	0.00802883	0.0225909	-3.06906
ACAP2	-0.622473	6.72216	-3.83908	0.000636793	0.00298201	-0.677349
UNC119	-0.622342	9.05378	-5.18072	1.64004e-05	0.00018207	2.86293
PPME1	-0.62229	9.24099	-4.8513	4.05562e-05	0.000358314	1.9819
EXOC5	0.622282	5.24375	3.27786	0.00276913	0.0096068	-2.07446
TRAK2	-0.622275	9.08496	-5.96783	1.90968e-06	3.94668e-05	4.96182
DPH5	0.622157	9.15279	6.64725	3.08943e-07	1.19541e-05	6.74251
HEXIM1	-0.622147	9.506	-3.9252	0.000505708	0.00246871	-0.456474
FLT4	-0.622126	5.70671	-3.90385	0.000535492	0.00258882	-0.511352
SDC1	0.622046	7.88534	1.74484	0.0918596	0.16256	-5.23483
MRPS18B	0.621905	7.87758	4.2764	0.000195702	0.00119449	0.457132
DICER1	0.621018	6.3499	3.53305	0.00143047	0.00567877	-1.44936
WNT5A	-0.620506	5.88214	-3.69702	0.000929054	0.00401645	-1.0384
TDO2	0.620229	4.74223	4.47703	0.000113207	0.000783433	0.986212
GLB1	0.619641	9.41244	7.80035	1.56985e-08	1.80258e-06	9.65178
ME1	-0.619298	7.4959	-3.14115	0.0039191	0.0127416	-2.40093
LRRC20	-0.619205	7.07598	-4.83869	4.19863e-05	0.000368492	1.94823
MAP7	0.618812	6.51732	3.54405	0.00138988	0.00555429	-1.42201
RNF103	-0.618342	9.93488	-5.04749	2.36512e-05	0.000240182	2.50641
SNRPD2	0.618138	10.5825	4.66195	6.82133e-05	0.00052904	1.47707
USP16	-0.617885	9.17506	-4.60124	8.05681e-05	0.000601537	1.31565
CIDEB	0.617518	7.57527	2.74628	0.0103601	0.0277367	-3.30423
CRY2	-0.617085	8.31057	-5.12036	1.9359e-05	0.000205244	2.70138
MED15	-0.617017	7.71512	-5.15491	1.76053e-05	0.000191045	2.79387
IFIT2	0.616595	7.05014	5.60848	5.07794e-06	7.86716e-05	4.00648
GAL3ST4	0.616353	6.38688	4.87215	3.82969e-05	0.000345847	2.03761
GPM6A	0.616286	4.75274	3.59804	0.00120629	0.00494552	-1.28727
BIRC3	0.616257	5.33582	4.79895	4.68301e-05	0.000401368	1.84215
STBD1	-0.616204	7.52367	-5.38632	9.32776e-06	0.000121192	3.41305
ADRB2	0.616157	5.76747	5.37664	9.5787e-06	0.000123544	3.38716
WDR44	-0.616031	7.71355	-3.87826	0.000573474	0.00274514	-0.577035
RPS4Y1	-0.615803	9.74319	-0.607437	0.548402	0.651227	-6.52175
MAN1C1	0.615716	7.62112	2.25103	0.0323272	0.0700232	-4.3339
HEYL	0.61568	6.26795	5.38544	9.35013e-06	0.000121334	3.41071
NDUFA2	0.615503	10.236	4.54986	9.27489e-05	0.000670295	1.17922
BRCC3	0.614587	4.94185	4.03353	0.000377884	0.00197665	-0.176693
PAIP1	0.61394	6.49151	3.41947	0.00192287	0.00715781	-1.72993
CLINT1	0.613874	8.74179	5.20677	1.52679e-05	0.000173308	2.93265
SOCS5	-0.613162	7.14795	-3.9782	0.000438598	0.00219978	-0.319836
EIF3E	0.613082	10.5668	3.79933	0.000708019	0.00323274	-0.778817
PFDN6	0.611837	7.4422	4.38624	0.000145077	0.000947693	0.746273
VIM	-0.611572	12.9733	-3.4067	0.00198757	0.00736019	-1.76126
SERPINE1	-0.611463	7.01186	-1.98459	0.0569566	0.111043	-4.8295
SH3BP5	-0.610836	10.0875	-3.25505	0.00293536	0.0100976	-2.12937
LLGL2	0.610786	9.26958	3.69977	0.000922314	0.0039928	-1.03145
ADAMTS5	0.610736	6.55399	2.73239	0.0107104	0.0285163	-3.33481
ISLR	0.610679	5.74408	3.33593	0.00238589	0.00854568	-1.93394
GATAD2A	0.610526	8.2817	4.13849	0.000284562	0.00159612	0.0962047
CLDN4	0.610351	6.02057	2.55229	0.0163744	0.0404936	-3.72282
PKN2	0.609835	6.99634	4.63114	7.42285e-05	0.00056297	1.39511
CCT5	0.609789	9.51855	4.0896	0.000324802	0.00175423	-0.0311155
CDC42EP4	-0.609589	7.40012	-6.57069	3.78516e-07	1.35575e-05	6.54396
GBA3	0.609353	7.26797	1.8838	0.0698987	0.130332	-5.00482
AMOT	-0.609029	12.1329	-3.83336	0.000646587	0.00301203	-0.691962
AHNAK2	0.608617	4.9126	3.24178	0.00303643	0.0103679	-2.16123
NSUN5	-0.608047	7.11273	-4.92235	3.33614e-05	0.000310806	2.17174
VCAN	0.608014	6.31107	2.13822	0.0412647	0.0855207	-4.54922
GTDC1	-0.607696	8.06108	-5.88184	2.41138e-06	4.69091e-05	4.73388
PLA1A	0.607234	8.52853	2.44942	0.0207467	0.0487493	-3.93709
FERMT1	0.60667	5.6917	5.34357	1.04881e-05	0.000131591	3.2987
HK3	0.606332	6.61951	3.24464	0.00301437	0.0103225	-2.15437
UGT2B28	0.606286	8.70385	2.05508	0.0492003	0.0989607	-4.7028
TES	0.606239	7.13529	3.93731	0.000489528	0.00240493	-0.425279
PLN	0.605636	5.08268	3.40233	0.00201016	0.00742053	-1.77196
COL21A1	0.605307	5.95249	2.71209	0.0112421	0.0297007	-3.37931
PELI1	0.605133	6.91995	4.3356	0.000166564	0.00105934	0.612801
TSR2	-0.605133	9.33295	-5.05179	2.33734e-05	0.000238503	2.51791
NEFM	0.605034	5.26488	4.25347	0.000208295	0.0012576	0.396953
WDR37	-0.605028	8.99377	-5.84227	2.68504e-06	5.0473e-05	4.62884
KLF3	0.604989	6.38141	4.90672	3.48263e-05	0.000321628	2.12996
FHOD3	0.604866	7.12862	3.04113	0.00503649	0.0155269	-2.63561
RAB26	-0.604691	6.14234	-7.6591	2.24202e-08	2.20092e-06	9.30434
PPP3CC	-0.60444	6.77148	-5.51161	6.61797e-06	9.56355e-05	3.74791
F8	-0.604244	8.98805	-2.18824	0.0370601	0.0785223	-4.45472
TFDP2	0.604197	6.95987	4.23842	0.000216991	0.00129608	0.357494
YARS2	0.604	7.55963	5.14427	1.81277e-05	0.000195024	2.76539
EIF5A2	-0.603865	6.00372	-5.20062	1.55279e-05	0.000174948	2.9162
CDK5RAP2	-0.603687	7.73143	-7.23675	6.60472e-08	4.34927e-06	8.24999
PPA2	0.603598	9.34322	4.24069	0.000215659	0.00129072	0.363436
CHD9	0.603231	7.71871	3.39038	0.00207328	0.00762169	-1.80121
ZRSR2	-0.602844	8.41425	-4.81149	4.52436e-05	0.000391569	1.87563
SNAP23	0.602827	6.72915	5.93642	2.07936e-06	4.19113e-05	4.87863
PCSK1N	0.602424	7.64566	3.28715	0.00270407	0.00942572	-2.05205
PAFAH1B3	0.602313	7.42186	4.78057	4.92551e-05	0.000416761	1.79312
MRAS	0.601932	6.56166	4.32581	0.000171066	0.00108084	0.587039
RPL24	0.601642	11.519	5.2182	1.47959e-05	0.000169402	2.96325
APOBEC3A	0.601447	5.68927	2.97466	0.00594044	0.017756	-2.78949
EXOC3	-0.601326	8.85106	-6.55302	3.96714e-07	1.39733e-05	6.49805
ARHGEF17	-0.601111	8.74426	-4.64453	7.15516e-05	0.000548163	1.43073
VPS8	-0.600871	8.02727	-4.15509	0.000272056	0.00154243	0.139491
SFRP4	0.600746	5.08681	3.01172	0.00541906	0.0164764	-2.70392
NCAPD3	-0.600233	7.37936	-4.1811	0.00025353	0.00145628	0.207445
ABCG1	0.60019	6.71732	3.37161	0.00217627	0.00793152	-1.84706
GPR161	-0.600083	6.00306	-5.543	6.07321e-06	9.01795e-05	3.83175
COL1A1	0.599862	5.27593	3.78869	0.000728368	0.00330289	-0.805918
OSBPL11	0.59973	6.91751	4.91435	3.41034e-05	0.000316377	2.15035
COX4I1	0.599587	11.4208	8.16791	6.28435e-09	1.11044e-06	10.5433
JAK2	-0.599535	5.93734	-4.63282	7.38855e-05	0.00056153	1.3996
LMNB1	0.598738	4.89595	4.39759	0.000140651	0.000925049	0.776229
ERGIC2	0.598368	7.83742	3.38326	0.00211177	0.00772299	-1.81861
ETV5	0.598074	6.33423	7.09961	9.42354e-08	5.56632e-06	7.90286
QPCT	0.597842	5.63363	2.48487	0.0191314	0.0456415	-3.86388
HOXB3	0.597751	5.84721	4.23494	0.000219056	0.00130527	0.348357
BCL2L13	-0.597314	8.76993	-6.49894	4.58128e-07	1.56176e-05	6.35734
SLC10A2	0.596885	6.76701	1.82817	0.0780783	0.142305	-5.09857
HNF1B	0.596638	8.77447	4.01317	0.000399204	0.00205654	-0.229439
KL	0.596248	7.92333	1.32623	0.195363	0.292872	-5.83868
APOL3	-0.595756	9.51878	-2.47162	0.019721	0.0467431	-3.89132
THUMPD1	0.595002	7.50578	4.58111	8.51383e-05	0.000629015	1.26218
BTNL8	-0.594961	6.70913	-3.46167	0.00172329	0.0065579	-1.62611
CYTIP	0.594731	6.0364	2.76562	0.00989049	0.0267157	-3.26154
NMB	0.594485	7.6021	4.86099	3.949e-05	0.000352121	2.00779
RTN2	-0.59439	6.75715	-5.0769	2.18147e-05	0.000225419	2.58509
NOX4	0.594171	8.55994	1.18647	0.245296	0.350255	-6.00819
PHLPP1	-0.594096	5.77112	-5.15974	1.73735e-05	0.000189409	2.80678
CSDE1	-0.59401	10.9787	-6.14262	1.19063e-06	2.88199e-05	5.42361
PAK1	-0.59393	5.90116	-6.79745	2.07769e-07	9.51757e-06	7.1303
ABCC2	0.593536	5.9645	2.3425	0.0264063	0.0594647	-4.15373
LIG4	-0.593246	6.35076	-4.73796	5.53684e-05	0.000453645	1.67952
OPCML	-0.592891	5.61701	-7.41375	4.18857e-08	3.28942e-06	8.69461
GOT1	0.59286	8.84208	2.82464	0.00857734	0.023762	-3.13015
SRD5A1	0.592819	6.32337	4.04975	0.000361714	0.00190981	-0.13465
ARPC1A	-0.59265	10.6564	-4.2933	0.000186906	0.00115593	0.501526
MSH5	-0.592354	5.58673	-4.09375	0.000321187	0.00173977	-0.0203466
ZNHIT3	0.592332	8.32593	3.47417	0.00166814	0.00638931	-1.59527
DYNC2LI1	0.592024	6.91958	3.91817	0.000515327	0.00250734	-0.474546
SIGLEC1	0.591852	5.43159	6.63288	3.20933e-07	1.21955e-05	6.70528
RAB1B	-0.591772	8.70008	-6.04902	1.53294e-06	3.35791e-05	5.17659
ZNF593	0.591687	7.58352	3.59227	0.00122474	0.00499759	-1.30172
DCLK1	0.591653	5.27101	4.22646	0.000224163	0.00133142	0.32613
PAM	-0.591554	12.3743	-2.58495	0.0151754	0.0381527	-3.65365
TYMP	0.590987	7.51762	3.62046	0.0011372	0.00471328	-1.23112
FXYD2	0.590902	9.32417	1.51127	0.141801	0.228134	-5.58895
VAT1	0.590881	9.67691	6.48318	4.77782e-07	1.58959e-05	6.31627
MKRN2	-0.59086	8.71462	-4.5776	8.5962e-05	0.000632055	1.25285
TBP	-0.590783	7.85439	-4.89069	3.63945e-05	0.000333785	2.08714
ITGB3	-0.590742	7.02501	-4.68708	6.36678e-05	0.000502985	1.54397
RUVBL1	0.590577	7.78723	4.64049	7.23484e-05	0.000553602	1.41999
CLCNKB	0.590531	7.31327	2.16498	0.0389645	0.0815439	-4.49884
SNX19	-0.590094	7.96803	-4.42571	0.000130256	0.000870817	0.850477
DET1	-0.589868	7.77843	-3.82246	0.000665678	0.0030792	-0.719815
APOH	0.589707	6.41163	1.68143	0.103679	0.177893	-5.33509
PPP3CA	0.58953	8.22924	4.88502	3.69662e-05	0.000337567	2.07199
ASB1	-0.589324	6.08638	-6.62147	3.30786e-07	1.23234e-05	6.67572
RNF43	0.589189	5.69891	3.83465	0.00064437	0.00300555	-0.688674
NPAS3	-0.589007	5.90318	-4.48948	0.000109417	0.000762179	1.01917
LRRC40	0.588959	7.65563	3.4983	0.00156645	0.00609096	-1.53559
TSPAN8	0.588916	8.90887	1.77421	0.0867837	0.155	-5.18738
VKORC1	-0.588033	11.3023	-2.83728	0.00831835	0.0232384	-3.10182
PAX8	0.587853	6.83997	4.1525	0.000273967	0.00154995	0.132749
REXO2	0.587686	10.6725	6.77071	2.22935e-07	9.88936e-06	7.06144
DHRS7	0.587655	9.89884	6.8612	1.75702e-07	8.62403e-06	7.29414
LIMCH1	0.587522	7.37343	5.10848	2.00013e-05	0.000210789	2.6696
SLC22A3	0.587474	4.39345	2.83162	0.00843343	0.0235045	-3.11452
KRT23	0.587022	5.78765	2.13141	0.0418686	0.0866128	-4.56196
PSTPIP2	0.587012	4.86226	5.35072	1.02843e-05	0.000129648	3.31784
HSPA2	-0.586743	10.0484	-2.86664	0.00774497	0.0219317	-3.03574
SPAG9	0.586721	7.31756	5.41406	8.64481e-06	0.000113995	3.48722
PLA2G15	-0.586361	8.10752	-2.89467	0.00723244	0.0207913	-2.97231
GPRC5C	0.586234	8.83424	2.74577	0.0103727	0.0277636	-3.30535
TGIF2	-0.586227	6.5199	-7.07978	9.92214e-08	5.68619e-06	7.85249
MAP3K4	-0.586071	9.08375	-5.93149	2.10734e-06	4.23144e-05	4.86557
ARNT	-0.585961	6.24166	-8.93453	9.85414e-10	3.48245e-07	12.3424
ENTPD1	0.585934	5.52564	7.1085	9.20817e-08	5.54688e-06	7.92544
BAG2	0.585604	6.17493	3.49922	0.00156268	0.00608205	-1.5333
B3GNT2	0.585544	6.85151	3.03864	0.00506792	0.0156056	-2.64142
METTL4	-0.585413	6.94317	-4.68783	6.35375e-05	0.000502705	1.54596
AHCTF1	-0.584646	5.69008	-5.27176	1.27725e-05	0.00015147	3.10657
NAB2	-0.584239	6.82661	-5.95717	1.96562e-06	4.03086e-05	4.9336
SHMT1	0.583851	8.27424	2.03484	0.051326	0.102343	-4.73952
PRRC1	0.583655	7.6492	3.93123	0.000497584	0.00243667	-0.440939
PON2	-0.58359	10.418	-2.44397	0.021006	0.0492638	-3.94828
CDC14A	-0.583543	5.21256	-7.03012	1.12923e-07	6.30111e-06	7.72612
SGCB	-0.583408	9.07739	-3.99523	0.00041896	0.00213857	-0.275844
TRIAP1	0.583325	9.12424	7.99952	9.53824e-09	1.38527e-06	10.1372
NDEL1	-0.582339	9.26538	-6.45745	5.11708e-07	1.63901e-05	6.2492
PCDHB12	-0.581813	6.01627	-5.34997	1.03054e-05	0.00012976	3.31583
IL18R1	-0.580763	5.95764	-3.37148	0.00217702	0.00793153	-1.84738
SLC12A8	0.58062	5.21691	3.56498	0.0013157	0.00530252	-1.36986
SKAP1	-0.58057	7.2074	-3.95549	0.000466213	0.00230648	-0.378452
SLC47A1	0.580413	8.91698	1.19305	0.24275	0.347882	-6.00058
ABAT	0.580338	8.37124	1.56863	0.127842	0.210397	-5.50589
SULT1A2	-0.580203	8.96576	-3.78096	0.000743503	0.00336289	-0.825585
TMEM51	0.579799	6.9173	5.03391	2.45509e-05	0.000247145	2.47007
RPL27	0.579705	12.588	11.6671	2.47695e-12	1.31303e-08	18.0824
BANF1	-0.579635	10.3421	-5.49217	6.97957e-06	9.90129e-05	3.69599
SH3BGR	-0.579631	7.09128	-3.66285	0.00101692	0.00432813	-1.12459
WWP1	-0.579577	8.17853	-5.20765	1.5231e-05	0.000173075	2.935
RBX1	0.579568	10.2706	5.53011	6.29129e-06	9.23826e-05	3.79732
ENSA	-0.57951	9.70551	-4.50471	0.000104951	0.000735417	1.05952
A2M	0.579136	11.8512	2.53753	0.0169443	0.0415554	-3.75389
BCL2A1	0.578184	4.74628	4.75097	5.34255e-05	0.000443206	1.7142
ZNF177	-0.577654	6.64849	-5.50841	6.67613e-06	9.61689e-05	3.73937
RPP40	0.577181	6.97544	5.75291	3.42424e-06	5.90141e-05	4.39127
KREMEN2	-0.577091	6.77896	-6.23631	9.25199e-07	2.41656e-05	5.67018
ETNK1	0.576841	6.10293	4.80829	4.56426e-05	0.000393373	1.8671
MAN1A1	0.576547	5.10609	3.85931	0.000603292	0.00285668	-0.625596
VAMP1	-0.576427	6.13207	-5.7054	3.89757e-06	6.49718e-05	4.26481
DIS3	-0.576422	6.41136	-5.27259	1.27434e-05	0.000151294	3.1088
PCP4	0.57627	7.75745	1.88347	0.0699443	0.130373	-5.00538
GSPT1	0.57594	8.10221	4.45518	0.000120177	0.000814656	0.928386
ASB9	0.575806	6.39713	2.69786	0.0116297	0.0305042	-3.41041
PPP2R3A	0.575251	7.14039	3.28345	0.00272982	0.00949215	-2.06098
PPIG	0.575227	6.87817	3.19361	0.00343212	0.0114606	-2.27641
BBS4	-0.574562	7.37979	-3.73269	0.000845259	0.00372153	-0.948163
HPN	0.574015	7.59401	2.33497	0.0268541	0.060345	-4.16876
CITED2	-0.573792	7.9336	-3.26623	0.00285271	0.00985483	-2.10247
CYCS	0.573586	9.93854	4.74053	5.4979e-05	0.000452904	1.68637
MRPL15	0.573504	9.18064	5.12968	1.88695e-05	0.000201262	2.72632
DKK3	0.573188	8.34331	1.97928	0.0575823	0.111954	-4.83891
AR	0.572699	5.94947	4.92573	3.30534e-05	0.000308751	2.18076
NAGPA	0.572692	7.61837	5.47927	7.23056e-06	0.000100872	3.66152
RPL36AL	0.572206	9.62477	4.34565	0.000162064	0.00103756	0.639262
KLK8	-0.572124	6.1132	-5.98072	1.8441e-06	3.87152e-05	4.99597
POP5	0.57205	9.10583	6.60229	3.48056e-07	1.26807e-05	6.62597
PSMA7	0.571967	9.7977	7.09851	9.45046e-08	5.56632e-06	7.90007
AP3M2	-0.57177	9.33345	-2.87499	0.00758869	0.0215781	-3.01687
RRN3	-0.57128	7.42327	-3.49801	0.00156765	0.00609096	-1.53632
SLC2A9	0.57112	8.0951	2.62619	0.0137775	0.0352482	-3.56552
LRRC8D	0.570983	8.85277	4.68737	6.36171e-05	0.00050296	1.54474
PTPN3	0.570649	8.75988	4.20949	0.000234732	0.00137874	0.281706
STX4	0.570415	7.83557	5.37322	9.66871e-06	0.000124252	3.37803
CHODL	0.569863	7.03763	2.35251	0.0258224	0.058373	-4.13372
CSTB	0.569824	11.7406	4.63592	7.32613e-05	0.000557986	1.40783
CPN2	0.569784	6.06939	1.9026	0.0673076	0.126457	-4.97266
DONSON	0.56962	6.10529	4.20501	0.000237608	0.00139332	0.269965
SH3GL1	0.569558	8.02649	4.49045	0.000109125	0.00076165	1.02176
NID1	0.569547	6.21919	5.43609	8.13838e-06	0.000109219	3.54611
BCOR	-0.569509	5.75438	-3.95768	0.000463477	0.00229726	-0.372802
TRAF3	-0.569488	6.71116	-5.29943	1.18383e-05	0.000143604	3.18062
GRB2	0.569437	7.88364	6.32522	7.28766e-07	2.02261e-05	5.9035
RPS9	0.569043	12.0686	5.72801	3.66455e-06	6.15714e-05	4.32502
DCAF8	-0.568712	8.01915	-5.94203	2.04799e-06	4.15159e-05	4.89349
HPSE	0.568407	6.08897	2.11781	0.0430991	0.088829	-4.58733
MTMR6	-0.568247	9.74374	-3.64618	0.00106266	0.00449035	-1.16653
COPZ1	-0.568062	10.1117	-4.95716	3.03176e-05	0.000287502	2.26479
NAP1L3	-0.568025	7.35399	-2.02171	0.0527472	0.104646	-4.76318
BACH2	-0.567981	6.48992	-2.89248	0.00727116	0.0208743	-2.97726
SLC2A2	0.567939	5.70059	1.70012	0.100069	0.17344	-5.30585
PDLIM1	0.567892	11.1765	3.53154	0.00143613	0.00569465	-1.45312
LZTFL1	-0.567777	8.67255	-4.53573	9.64072e-05	0.000690614	1.14175
FXYD5	0.567304	8.08127	2.85814	0.00790697	0.0223135	-3.05491
ABTB2	0.567192	6.98864	4.92063	3.35195e-05	0.000312005	2.16715
MAP3K6	-0.566665	6.67594	-2.70293	0.0114901	0.0302536	-3.39934
DLG2	-0.566539	5.17978	-5.38314	9.4094e-06	0.000121657	3.40455
CDH3	0.566044	6.7981	3.19068	0.00345772	0.0115279	-2.2834
ID2	0.565954	8.14052	3.31194	0.00253759	0.00896187	-1.99212
STC1	0.565784	6.05982	3.07334	0.00464717	0.0145872	-2.56045
CHM	0.565589	5.20133	5.85164	2.6175e-06	4.94537e-05	4.65373
FBLN1	0.565177	6.23203	3.83335	0.000646611	0.00301203	-0.691998
KLHL26	-0.565035	6.57169	-8.23122	5.37698e-09	9.82876e-07	10.695
SECISBP2	-0.564588	7.2522	-5.40433	8.87837e-06	0.000116496	3.46121
KLHL18	-0.564581	7.86571	-4.24057	0.000215729	0.00129072	0.363123
TMEM106B	0.564418	8.08971	3.74746	0.000812754	0.00361141	-0.910703
GOLGA8A	-0.564414	7.25303	-2.51949	0.0176662	0.0429089	-3.79174
CDKL1	0.564324	5.36188	3.50364	0.00154476	0.00602337	-1.52236
CCL15	0.56421	5.3832	2.5116	0.0179907	0.0434877	-3.80823
NAV2	0.564169	7.08651	3.70605	0.0009071	0.00394466	-1.01558
CHL1	0.563431	5.11512	2.49679	0.0186147	0.04466	-3.83911
SYNE2	-0.563084	7.98632	-4.76704	5.11191e-05	0.000427754	1.75705
PIM2	0.562929	7.36112	2.72121	0.0110002	0.0291999	-3.35934
NUMB	-0.562921	7.20551	-5.4598	7.62652e-06	0.000105145	3.60949
AMD1	0.562609	8.73084	4.09766	0.00031781	0.00172968	-0.0101749
TARDBP	-0.56232	7.72856	-4.98367	2.81865e-05	0.000273443	2.33569
DST	-0.562314	7.99531	-6.39874	5.98579e-07	1.77763e-05	6.0959
TRHDE	0.562126	5.55938	2.18524	0.0373006	0.0789343	-4.46042
ADORA3	0.561963	6.0639	6.54703	4.03084e-07	1.4104e-05	6.48248
STMN4	-0.561953	5.93413	-4.7455	5.42345e-05	0.000447467	1.69961
LSM3	0.56138	9.26267	5.12797	1.8958e-05	0.000202002	2.72177
NDUFS4	0.561319	7.93315	2.47615	0.0195177	0.0463589	-3.88195
LOXL1	-0.561092	9.41592	-1.88974	0.0690703	0.129014	-4.99468
ATP8B4	0.560866	4.30049	4.71782	5.85168e-05	0.00047255	1.62584
RIT1	0.560811	7.35935	3.7628	0.000780288	0.00349793	-0.871748
GYG1	-0.560399	10.158	-4.33072	0.000168795	0.00107032	0.599947
IGFBP5	-0.560311	8.34947	-2.55021	0.0164537	0.040634	-3.72721
CPNE1	-0.560191	8.55698	-2.34684	0.0261516	0.0589788	-4.14506
EPN2	-0.560165	7.11296	-5.9513	1.99717e-06	4.07193e-05	4.91804
CCDC22	-0.559778	6.55867	-4.06144	0.000350472	0.00186251	-0.104288
NDUFS5	0.55962	10.5939	5.00116	2.68634e-05	0.000264323	2.38247
METTL9	0.559501	10.7603	6.08711	1.38302e-06	3.18755e-05	5.27719
PELP1	0.559333	6.0232	3.63448	0.00109597	0.00459086	-1.19594
CLEC10A	0.559258	5.67053	3.06215	0.00477899	0.0148933	-2.5866
FNTA	-0.559124	10.3147	-4.78335	4.88792e-05	0.000415905	1.80056
TRPC6	-0.559023	6.54189	-1.96138	0.0597349	0.115252	-4.87049
POSTN	0.559014	10.634	1.31837	0.197946	0.295785	-5.84866
AKAP8L	-0.558947	6.44743	-4.48955	0.000109396	0.000762179	1.01935
GNAZ	-0.558794	6.82509	-7.56843	2.82208e-08	2.53557e-06	9.07991
DNASE1L1	0.558473	7.86771	4.87844	3.76409e-05	0.000342244	2.0544
CEP57	0.558315	6.41994	5.24785	1.36389e-05	0.000160132	3.0426
HSP90AA1	0.55823	11.3225	4.459	0.000118927	0.000809804	0.938506
LRRC47	-0.557805	10.3754	-6.30182	7.75965e-07	2.12225e-05	5.84215
GNE	-0.557644	8.47715	-5.27506	1.26573e-05	0.000150441	3.1154
ATP6V1F	0.557553	10.1029	6.0198	1.65897e-06	3.55322e-05	5.09937
CCT8	0.557408	11.0357	5.57295	5.59576e-06	8.53615e-05	3.91168
SHC2	0.556837	7.06086	3.81409	0.000680693	0.00313361	-0.74116
SLCO2B1	0.556642	6.13001	4.87091	3.84277e-05	0.000346732	2.0343
CCDC85B	-0.556285	7.09705	-4.33831	0.000165337	0.0010528	0.619943
CHD3	-0.555763	8.56118	-4.11229	0.000305473	0.00167979	0.0279295
SLC23A2	-0.555746	6.27381	-7.75838	1.74474e-08	1.81594e-06	9.54883
NR4A3	-0.555636	5.34359	-4.02342	0.000388331	0.00202016	-0.202903
EPB41L2	0.555475	7.52035	3.72468	0.00086341	0.00378572	-0.968453
NT5C2	-0.555386	8.65866	-3.62475	0.00112443	0.00467371	-1.22037
SHQ1	-0.55535	9.07923	-5.4111	8.71521e-06	0.000114639	3.47931
PRSS8	0.554803	6.16927	2.84346	0.0081945	0.0229775	-3.08795
ZNF239	-0.554759	7.15232	-3.38831	0.00208441	0.00764539	-1.80627
LEPROT	-0.554664	11.4277	-3.16264	0.00371216	0.0121957	-2.35005
CALHM2	0.554593	7.31322	4.8704	3.84819e-05	0.000346926	2.03293
NXT2	0.553994	6.2101	3.58473	0.00124924	0.00507451	-1.32057
VAMP4	-0.553356	5.87471	-3.86858	0.000588523	0.0028005	-0.601853
SUPT6H	-0.553324	7.59684	-6.18136	1.07261e-06	2.66319e-05	5.52565
OXA1L	0.55332	9.66496	3.45343	0.00176063	0.00666617	-1.64643
RGS9	-0.55313	5.56575	-4.64955	7.05723e-05	0.000542179	1.44409
SNX2	0.553123	8.92851	5.31156	1.14508e-05	0.000140674	3.21307
TAL1	-0.552933	6.69794	-4.10843	0.000308683	0.00169166	0.0178676
MICAL2	-0.55285	7.81888	-3.53079	0.00143899	0.00570322	-1.455
PRDM2	-0.552733	6.9322	-6.45403	5.16394e-07	1.64276e-05	6.24029
ZWINT	0.552522	7.47368	2.49102	0.018863	0.0451027	-3.8511
AGRN	-0.552342	8.46921	-4.73853	5.52818e-05	0.000453645	1.68104
CDK5RAP3	0.552275	8.62885	6.43948	5.36843e-07	1.6842e-05	6.20232
UNC119B	-0.552071	10.236	-8.08406	7.73209e-09	1.25408e-06	10.3416
COMMD10	0.552026	8.43985	4.01843	0.00039358	0.00203648	-0.215807
DAAM1	0.551491	5.14639	4.32092	0.000173363	0.00109274	0.574159
SPSB1	-0.551423	6.52247	-3.45145	0.00176972	0.00669137	-1.65131
SLC22A8	0.551344	7.42315	1.64103	0.111854	0.188803	-5.39739
APOM	0.551276	8.55464	1.44707	0.158859	0.249013	-5.67878
NOP2	0.551032	8.10162	5.13898	1.83932e-05	0.000197373	2.75122
LILRB2	0.550992	6.54019	3.4527	0.00176395	0.00667193	-1.64822
NDUFB1	0.550974	11.6746	5.82821	2.78966e-06	5.14365e-05	4.5915
ZNF573	0.55087	4.96708	4.11421	0.000303895	0.00167622	0.0329176
SLC22A17	0.550278	7.30285	4.37767	0.00014851	0.000964175	0.723667
TOMM22	0.550192	6.58966	4.0335	0.000377916	0.00197665	-0.176774
SPINT1	0.549847	7.28323	3.04611	0.00497434	0.0153599	-2.62402
STAB1	0.549818	7.03118	3.77931	0.000746769	0.00337334	-0.829775
MERTK	0.549421	6.03225	3.73656	0.00083663	0.00368966	-0.938361
NCAPD2	-0.549364	6.22585	-4.37165	0.00015097	0.000978351	0.707786
PDGFC	0.549118	10.4489	3.55947	0.00133485	0.00536878	-1.38361
ARF6	-0.549103	9.04152	-5.21472	1.49379e-05	0.000170475	2.95394
ENPP2	0.549025	9.39677	2.27277	0.0308206	0.067441	-4.29153
RDH11	0.548914	9.29891	4.81151	4.52415e-05	0.000391569	1.87568
FAM136A	0.548795	7.99889	4.971	2.91861e-05	0.000278766	2.30179
C5	0.548515	6.79143	5.09771	2.06022e-05	0.000216048	2.64077
LEPR	-0.548251	6.05044	-6.78793	2.13046e-07	9.61156e-06	7.10579
SGMS1	-0.548019	7.35979	-3.07775	0.00459605	0.0144506	-2.55011
MRPL12	0.547937	8.09281	3.32214	0.00247195	0.00877682	-1.96739
UGT8	0.54774	5.4319	3.43571	0.00184357	0.00691113	-1.69005
GNA15	0.547638	5.22587	3.64643	0.00106196	0.00448918	-1.1659
TIMP3	-0.547453	9.33535	-4.09361	0.000321304	0.00173977	-0.0206965
PDE9A	0.547075	6.61293	4.21686	0.000230085	0.00135746	0.300986
RPL38	0.547075	12.4721	4.7969	4.70941e-05	0.00040298	1.83669
SMAD4	-0.546704	7.35978	-3.05915	0.004815	0.0149835	-2.59361
FGF9	-0.546633	7.89713	-2.87016	0.00767866	0.0217833	-3.02778
HLA-F	-0.546608	12.2288	-2.62909	0.013684	0.0350174	-3.5593
NOTCH2	-0.546573	8.64966	-4.78245	4.90008e-05	0.00041637	1.79814
GPR65	0.546395	6.21379	2.53245	0.0171449	0.0419533	-3.76457
CMTM6	0.546237	9.30109	3.55066	0.00136604	0.00547257	-1.40557
C1QTNF3	-0.54593	6.95387	-3.78593	0.000733735	0.00332581	-0.812939
STK38	-0.545929	8.84427	-4.61323	7.79632e-05	0.000584146	1.34751
DNAJB1	0.545718	8.77499	2.18776	0.0370981	0.0785529	-4.45563
SEPHS2	0.545498	9.58638	2.93534	0.00654544	0.0191751	-2.87968
RNF141	0.545377	6.93992	5.03903	2.42078e-05	0.00024443	2.48376
MNS1	0.545199	5.57602	2.99971	0.00558294	0.0168826	-2.73169
CES2	0.54516	8.32956	2.80384	0.00902011	0.0248071	-3.17662
LTA4H	0.544967	10.5985	4.58138	8.50766e-05	0.000629015	1.26288
ABHD14A	0.544949	8.24517	4.25028	0.000210109	0.00126711	0.388587
SCO2	0.544886	7.67973	3.92355	0.000507946	0.00247825	-0.460709
COX6B1	0.544858	11.5148	6.96412	1.34164e-07	7.18389e-06	7.55772
YPEL5	-0.544418	11.383	-4.17098	0.000260582	0.00149013	0.181006
MIS12	-0.544273	8.08463	-2.87015	0.00767887	0.0217833	-3.02781
BTK	0.544025	6.15086	4.54775	9.32853e-05	0.000672978	1.17363
CA11	-0.543952	6.84633	-4.62096	7.6329e-05	0.000574337	1.36805
TBL1XR1	0.543635	5.6692	3.19677	0.00340476	0.0113836	-2.2689
ARPC2	0.54338	10.5477	6.91158	1.53947e-07	8.0007e-06	7.42332
MYO6	0.543362	7.55844	2.86053	0.0078611	0.022219	-3.04952
FBXW4	-0.543311	9.02589	-4.98888	2.77856e-05	0.000270757	2.34963
SOD3	0.542734	7.8681	2.78318	0.00948132	0.0258579	-3.22261
RPS6KA3	0.541951	7.25506	5.97592	1.86828e-06	3.89146e-05	4.98324
SNX17	-0.541923	11.1247	-5.69374	4.0235e-06	6.63408e-05	4.23376
GSTA1	-0.541405	9.61268	-1.04225	0.306113	0.417685	-6.16513
GGT1	0.541193	8.09102	2.09862	0.0448905	0.0918606	-4.62293
YEATS2	-0.541182	7.8625	-3.50394	0.00154356	0.0060209	-1.52162
ESD	0.541125	10.1727	4.69458	6.23716e-05	0.000496444	1.56393
FAM110B	0.540743	6.65283	3.88357	0.000565387	0.00271232	-0.563425
SLC17A1	0.540693	7.2861	1.41116	0.16909	0.261439	-5.72755
ZFP36L1	0.5403	6.13216	4.08789	0.000326307	0.00175788	-0.0355651
PLA2G12A	0.54014	5.88602	3.4951	0.00157957	0.00612085	-1.54351
MREG	0.54	5.39233	3.16544	0.00368598	0.0121287	-2.34341
MC1R	0.539843	6.01013	4.65401	6.97151e-05	0.00053676	1.45595
GULP1	-0.539802	8.18766	-3.62078	0.00113623	0.00471111	-1.23031
WDR41	-0.53965	8.43687	-2.2137	0.0350704	0.0749782	-4.40601
EDN1	0.539129	6.01314	3.9821	0.00043403	0.00218499	-0.309782
ZNF318	-0.539104	6.46725	-6.02592	1.63175e-06	3.51202e-05	5.11554
HOXD9	0.538648	7.01465	5.43489	8.16502e-06	0.000109438	3.54293
CCL11	0.538643	5.29581	3.58875	0.00123614	0.00503284	-1.31053
KIR2DL3	-0.53827	7.37453	-2.64079	0.0133122	0.0342396	-3.53413
TPP1	0.538114	9.11363	4.68916	6.33062e-05	0.000501623	1.54949
CLDN6	0.537966	7.13628	5.87324	2.46832e-06	4.76668e-05	4.71107
NUP43	0.537926	7.53833	4.9237	3.32379e-05	0.000310201	2.17535
CYB5B	-0.537573	7.46637	-4.81437	4.48867e-05	0.000389434	1.88333
TOMM7	0.537463	10.7311	5.16971	1.6904e-05	0.000185909	2.83347
PTEN	0.536991	6.81248	5.35245	1.02356e-05	0.000129307	3.32246
CD300A	0.536531	6.49906	3.35386	0.00227824	0.00822402	-1.89033
RAB17	0.536492	7.69093	2.02384	0.0525151	0.104263	-4.75936
SAP130	-0.53648	7.75985	-5.30259	1.1736e-05	0.000142854	3.18908
TBPL1	-0.536239	8.36179	-2.68699	0.0119338	0.0311708	-3.43408
PDLIM7	-0.536003	6.08088	-7.92101	1.16012e-08	1.57688e-06	9.94649
BRD8	-0.535946	7.51506	-4.40401	0.000138208	0.000911244	0.793169
CENPB	-0.535853	6.22649	-5.69496	4.0101e-06	6.62229e-05	4.23701
ZNF331	-0.535793	6.96256	-2.89507	0.00722533	0.0207851	-2.9714
PIN1	-0.535394	8.44181	-3.74025	0.000828463	0.00365821	-0.928992
PTRH2	0.535152	8.21886	5.44003	8.05094e-06	0.000108569	3.55665
PKD2	0.535053	8.47696	3.38915	0.00207989	0.00764333	-1.80422
HNF4G	0.534847	4.30048	5.00214	2.67916e-05	0.000264077	2.38507
SIX2	-0.534773	5.66893	-6.47264	4.91397e-07	1.60301e-05	6.2888
GLI1	0.534745	6.24467	5.22473	1.45331e-05	0.000167296	2.98071
INPP5K	-0.534631	8.74103	-3.99648	0.00041755	0.00213433	-0.272605
KANK3	-0.534422	8.06007	-1.94566	0.061684	0.118088	-4.89805
VPS26A	-0.53442	11.6487	-4.33324	0.00016764	0.00106554	0.606582
SOAT1	0.534167	5.24229	5.09114	2.09773e-05	0.000218481	2.6232
SLC25A12	-0.5339	7.55395	-5.74268	3.52098e-06	6.02087e-05	4.36406
ZNF274	-0.533246	8.55802	-4.15048	0.000275469	0.00155595	0.127482
ADORA1	-0.533237	6.86655	-4.1133	0.000304645	0.00167697	0.0305431
KIF1B	-0.533117	9.15681	-4.97268	2.90514e-05	0.000278575	2.30629
KLF6	0.533105	7.74805	2.61134	0.0142666	0.036246	-3.59736
ZNF263	-0.53261	8.57458	-4.46923	0.000115648	0.000793592	0.965563
TTLL5	-0.532464	7.36595	-4.84193	4.16135e-05	0.000366523	1.95689
ZNF302	-0.532085	7.23606	-3.99374	0.000420636	0.00214302	-0.279679
USH1C	0.531933	7.71751	1.63143	0.113874	0.191512	-5.41201
APH1A	0.531695	8.36509	5.53876	6.14419e-06	9.07251e-05	3.82041
MX2	0.531675	7.91482	1.98162	0.0573054	0.11149	-4.83476
UBP1	-0.531578	8.7583	-3.32496	0.00245415	0.00873235	-1.96057
IP6K1	-0.531482	8.41669	-6.51192	4.4256e-07	1.52338e-05	6.39114
AURKC	-0.531405	6.52295	-6.01694	1.67188e-06	3.57364e-05	5.0918
ACADM	0.531362	8.33772	2.94694	0.00636105	0.0187385	-2.85312
NNT	0.531029	7.13672	4.11145	0.000306176	0.00168278	0.0257178
SPAG4	0.53101	5.57716	3.28764	0.00270072	0.00942012	-2.05088
ZNF410	-0.530746	9.20743	-5.81598	2.88406e-06	5.23767e-05	4.55898
BICC1	0.530717	5.60519	3.02668	0.00522108	0.0160029	-2.66921
ULK2	-0.530447	6.49499	-4.4892	0.000109499	0.00076225	1.01845
KLK1	-0.530317	7.3995	-1.65129	0.109728	0.186045	-5.38169
POT1	-0.530192	7.48765	-3.90363	0.000535814	0.0025892	-0.511927
FAR2	0.529851	6.83574	3.02748	0.00521072	0.0159757	-2.66735
OFD1	0.529602	8.26559	3.63977	0.00108077	0.00453983	-1.18264
NXF3	-0.529372	5.92828	-2.03849	0.0509364	0.101758	-4.73291
NAT8	0.528683	10.7543	1.10756	0.27737	0.385612	-6.09636
PRKCZ	-0.528537	9.23252	-3.03221	0.00514973	0.0158253	-2.65637
RNFT1	0.528499	5.02503	4.86949	3.85782e-05	0.000347499	2.0305
EEF2	0.528472	11.3249	4.3459	0.000161951	0.00103746	0.639936
RTN1	0.528336	5.39642	4.12768	0.000293013	0.00162803	0.0680231
CD55	-0.528326	8.31098	-2.58386	0.0152141	0.0382052	-3.65596
ACE2	0.527797	6.85878	1.19366	0.242515	0.34764	-5.99988
TLR4	-0.527127	6.29322	-3.9112	0.000525041	0.00254643	-0.492454
DIRAS3	0.527031	5.22783	4.85769	3.98497e-05	0.000354217	1.99898
ZNF23	-0.527015	6.40018	-4.28887	0.000189172	0.00116402	0.489889
NR1D2	0.526553	5.52438	3.51126	0.00151435	0.00593098	-1.50348
AKR1C2	0.526544	7.25014	2.44714	0.0208549	0.048971	-3.94178
LAGE3	0.526427	8.44444	4.62819	7.48309e-05	0.000565876	1.38727
UBAP2	-0.526035	8.89494	-6.97453	1.30563e-07	7.02654e-06	7.58431
IFI27	0.526031	10.4389	1.59667	0.121441	0.20186	-5.46436
RSL24D1	0.525744	9.8059	5.48216	7.17354e-06	0.000100335	3.66924
TEAD3	-0.52573	6.83385	-4.83666	4.22203e-05	0.000369934	1.94282
GANAB	0.525729	8.99687	5.587	5.38482e-06	8.2739e-05	3.94919
CCT2	0.525703	9.75367	5.02501	2.51591e-05	0.000251639	2.44625
GOLGA3	-0.52565	8.52083	-4.02377	0.000387954	0.00201919	-0.201971
MRPL2	0.525599	7.56022	2.94483	0.00639432	0.0188052	-2.85797
PLAG1	-0.525528	6.08597	-3.82825	0.000655466	0.00303859	-0.705017
SMARCB1	0.525384	7.03634	3.28877	0.00269291	0.0094101	-2.04815
CYP4F2	0.524964	7.60354	1.64539	0.110947	0.187572	-5.39073
CSDC2	-0.5246	8.17785	-3.50564	0.00153674	0.00600092	-1.51742
APLP1	-0.524456	7.87612	-2.77712	0.00962053	0.0261253	-3.23605
ING1	-0.524376	7.63892	-3.30447	0.00258669	0.00911098	-2.0102
MSH3	0.524225	5.33736	4.2546	0.000207659	0.00125466	0.399905
MTCH2	0.52409	10.3112	3.64531	0.00106511	0.00449178	-1.16873
NLGN1	0.523799	4.15954	3.41954	0.00192255	0.00715781	-1.72978
BCL10	0.523798	8.44906	3.83527	0.000643303	0.00300454	-0.687087
POMP	0.523656	10.6317	4.88129	3.73474e-05	0.000340462	2.06201
CARHSP1	0.523626	8.47819	3.47937	0.00164569	0.00632159	-1.58241
LHPP	0.523465	7.31703	2.68013	0.0121297	0.0316202	-3.44901
ALDOB	-0.523321	11.4382	-1.0142	0.319074	0.430873	-6.19348
NCF2	0.523083	7.48235	2.13121	0.0418865	0.086633	-4.56233
MRS2	-0.523022	6.89197	-4.55544	9.13426e-05	0.000663359	1.19402
TMEM59	0.522773	11.8358	6.70925	2.622e-07	1.09443e-05	6.90287
HS3ST2	0.522768	6.04815	3.68155	0.000967876	0.00415442	-1.07746
ALDH1B1	0.522767	6.54555	2.31127	0.0283075	0.0629042	-4.21581
YY1	0.522721	8.67285	4.0325	0.000378934	0.001981	-0.179361
KDM5D	-0.522528	7.15254	-1.0812	0.288731	0.398376	-6.12458
CORO2A	-0.522509	5.56016	-5.78122	3.1701e-06	5.62971e-05	4.4666
POLR2F	0.522468	7.96365	4.57563	8.64267e-05	0.000634994	1.24762
SDC2	-0.52235	9.85166	-3.11598	0.00417567	0.0134275	-2.46035
PROZ	0.522266	6.64168	2.00964	0.0540854	0.106602	-4.78485
SKAP2	0.521973	7.10964	3.63014	0.00110857	0.00462718	-1.20683
TLR3	-0.521965	7.79537	-3.05729	0.00483741	0.0150443	-2.59795
SERPINA1	0.521834	9.29793	1.58686	0.123651	0.204631	-5.47896
TBL3	-0.52166	7.14501	-4.95215	3.07376e-05	0.000290187	2.25141
POMT1	-0.521574	8.0949	-3.64729	0.00105955	0.00448078	-1.16374
PRMT1	0.521275	9.03463	3.46288	0.00171787	0.00654666	-1.62312
OAS2	0.521243	7.13994	2.3258	0.0274081	0.0614075	-4.187
AGL	0.521228	7.00572	3.42868	0.0018775	0.00701631	-1.70732
KRAS	0.521097	7.9159	3.13909	0.00393957	0.0127924	-2.40582
ITM2A	-0.521003	8.8681	-2.16544	0.0389266	0.0815243	-4.49799
FADS1	-0.520886	7.26014	-3.79172	0.000722518	0.00328198	-0.798206
EZH2	0.520825	4.80191	3.0753	0.00462442	0.0145269	-2.55587
PBX1	0.520823	5.8181	4.5875	8.36598e-05	0.000620686	1.27916
FGF7	0.520777	4.45445	3.45331	0.00176117	0.00666617	-1.64672
TCTA	-0.52062	10.0215	-4.345	0.000162351	0.00103877	0.637549
PRPSAP2	-0.520413	8.70166	-5.65229	4.50528e-06	7.1827e-05	4.12331
TSFM	0.520262	8.45678	4.51747	0.000101348	0.000716331	1.09334
CFLAR	0.520147	7.56925	3.74464	0.000818869	0.00362794	-0.917864
DUSP10	-0.519969	6.10512	-4.69852	6.17006e-05	0.000492727	1.57442
PPM1F	-0.519646	9.58805	-2.34898	0.0260273	0.0587485	-4.1408
HIBCH	0.519522	8.46236	2.25004	0.0323977	0.0701268	-4.33583
ACADSB	0.519394	6.77089	1.96392	0.0594248	0.1148	-4.86601
ADRA2A	0.519354	5.03093	2.97662	0.00591169	0.017695	-2.78497
UCKL1	-0.519246	7.6827	-2.93217	0.00659658	0.0193036	-2.88691
[truncated: 8,603 more rows]
