# Supplementary material for: Screening Autophagy‐Related DKD Biomarkers Based on Bulk RNA and Single‐Cell Analysis and Uncovering Their Regulatory Mechanisms in DKD Renal Fibrosis
Source: J Diabetes Res. 2026 Apr 7;2026:3768039. doi: 10.1155/jdr/3768039 (PMC13054842; doi:10.1155/jdr/3768039)
Supplement: Supplementary file 5 — Supporting Information 5 File S4. ROC‐related statistics. [file JDR-2026-3768039-s010.xlsx]

## Sheet: GSE142025
outcome	group	n	min	max	median	iqr	q1	q3	mean	sd	se
1	COL1A2	27	12.3338	15.2126	14.0862	1.275	13.2588	14.5338	13.8964	0.849013	0.163393
0	COL1A2	9	11.6785	13.0757	12.6016	0.739371	11.9741	12.7135	12.3952	0.476366	0.158789
1	CSF1R	27	10.5148	13.1987	12.13	1.27669	11.2209	12.4976	11.9312	0.819332	0.157681
0	CSF1R	9	10.2911	11.2887	10.9409	0.341239	10.6379	10.9791	10.8494	0.316061	0.105354
1	PTPRC	27	8.96853	12.6693	11.0116	2.13274	9.84856	11.9813	10.9058	1.17128	0.225414
0	PTPRC	9	9.50247	10.3097	9.69578	0.374972	9.53702	9.91199	9.76622	0.272753	0.0909176
1	TYROBP	27	8.46054	11.4708	9.94186	1.52663	9.23359	10.7602	9.94886	0.8847	0.170261
0	TYROBP	9	8.26967	9.09854	8.69421	0.180321	8.59966	8.77998	8.717	0.245391	0.0817969
gene	Cut-off value	Sensitivity	Specificity	Accuracy	True Positives	True Negatives	False Positives	False Negatives	Positive Predictive Value	Negative Predictive Value	Youden's index
COL1A2	13.282	1	0.74074	0.80556	9	20	7	0	0.5625	1	0.74074
COL1A2	12.767	0.88889	0.85185	0.86111	8	23	4	1	0.66667	0.95833	0.74074
CSF1R	11.333	1	0.74074	0.80556	9	20	7	0	0.5625	1	0.74074
PTPRC	10.336	1	0.7037	0.77778	9	19	8	0	0.52941	1	0.7037
TYROBP	9.1051	1	0.81481	0.86111	9	22	5	0	0.64286	1	0.81481

## Sheet: GSE47183_GSE32591
outcome	group	n	min	max	median	iqr	q1	q3	mean	sd	se
0	COL1A2	14	6.25854	7.77654	7.19375	0.24996	7.10675	7.35671	7.19454	0.368621	0.098518
1	COL1A2	14	6.72877	11.8407	9.09415	2.12016	8.29432	10.4145	9.39299	1.57795	0.421724
0	CSF1R	14	6.74986	7.43779	6.97888	0.279038	6.92172	7.20076	7.05378	0.204129	0.0545558
1	CSF1R	14	7.29451	10.352	8.39434	1.10442	8.04201	9.14643	8.62334	0.888845	0.237554
0	PTPRC	14	5.7045	6.5807	5.99532	0.34582	5.89164	6.23746	6.0709	0.268956	0.0718814
1	PTPRC	14	6.36459	8.4165	7.22532	1.13975	6.65883	7.79858	7.28527	0.687877	0.183843
0	TYROBP	14	6.01066	7.65531	6.91361	0.789164	6.37251	7.16168	6.85222	0.554862	0.148293
1	TYROBP	14	7.2906	12.113	9.20409	1.23766	8.54244	9.7801	9.22427	1.26728	0.338695
gene	Cut-off value	Sensitivity	Specificity	Accuracy	True Positives	True Negatives	False Positives	False Negatives	Positive Predictive Value	Negative Predictive Value	Youden's index
COL1A2	7.8101	0.85714	1	0.92857	12	14	0	2	1	0.875	0.85714
CSF1R	7.6057	0.92857	1	0.96429	13	14	0	1	1	0.93333	0.92857
PTPRC	6.3306	1	0.85714	0.92857	14	12	2	0	0.875	1	0.85714
TYROBP	7.863	0.85714	1	0.92857	12	14	0	2	1	0.875	0.85714

## Sheet: GSE104948
outcome	group	n	min	max	median	iqr	q1	q3	mean	sd	se
0	COL1A2	21	6.13453	9.13492	7.43967	1.06188	6.83835	7.90023	7.39919	0.793999	0.173265
1	COL1A2	12	7.84609	11.4045	10.0805	1.96626	8.99264	10.9589	9.87084	1.32264	0.381814
0	CSF1R	21	6.91974	7.99315	7.35743	0.360596	7.15142	7.51202	7.34911	0.261733	0.0571149
1	CSF1R	12	7.72278	9.88933	8.93478	1.39716	8.06554	9.4627	8.79685	0.785344	0.226709
0	PTPRC	21	5.21715	6.55287	5.82901	0.507202	5.49425	6.00145	5.79135	0.369368	0.0806027
1	PTPRC	12	6.31683	7.5662	6.80025	0.634978	6.54566	7.18064	6.86703	0.432441	0.124835
0	TYROBP	21	5.9578	8.6372	6.97003	1.0503	6.51541	7.5657	7.08161	0.71459	0.155936
1	TYROBP	12	7.92827	10.6073	9.44856	1.13239	8.70747	9.83986	9.28273	0.820798	0.236944
gene	Cut-off value	Sensitivity	Specificity	Accuracy	True Positives	True Negatives	False Positives	False Negatives	Positive Predictive Value	Negative Predictive Value	Youden's index
COL1A2	7.9978	0.91667	0.90476	0.90909	11	19	2	1	0.84615	0.95	0.82143
CSF1R	7.6866	1	0.95238	0.9697	12	20	1	0	0.92308	1	0.95238
PTPRC	6.2101	1	0.90476	0.93939	12	19	2	0	0.85714	1	0.90476
TYROBP	7.8845	1	0.90476	0.93939	12	19	2	0	0.85714	1	0.90476
