# Supplementary material for: Screening Autophagy‐Related DKD Biomarkers Based on Bulk RNA and Single‐Cell Analysis and Uncovering Their Regulatory Mechanisms in DKD Renal Fibrosis
Source: J Diabetes Res. 2026 Apr 7;2026:3768039. doi: 10.1155/jdr/3768039 (PMC13054842; doi:10.1155/jdr/3768039)
Supplement: Supplementary file 7 — Supporting Information 7 File S5. Doublet detection rate during the doublet removal process and post‐filter cell count for each sample. [file JDR-2026-3768039-s007.csv]

Sample_ID	Initial_Cells	High_Confidence_Doublets	Low_Confidence_Doublets	Total_Doublets	Doublet_Rate_percent	Final_Cells_After_Filtering
GSM3823939_control.s1	3740	280	0	280	7.48663101604278	3460
GSM3823940_control.s2	2734	205	0	205	7.49817117776152	2529
GSM3823941_control.s3	5569	418	0	418	7.50583587717723	5151
GSM3823942_diabetes.s1	3760	282	0	282	7.5	3478
GSM3823943_diabetes.s2	2978	223	0	223	7.48824714573539	2755
GSM3823944_diabetes.s3	2532	190	0	190	7.50394944707741	2342
